# Supplementary material for: A culture-independent approach, supervised machine learning, and the characterization of the microbial community composition of coastal areas across the Bay of Bengal and the Arabian Sea
Source: BMC Microbiol. 2024 May 10;24:162. doi: 10.1186/s12866-024-03295-4 (PMC11084130; doi:10.1186/s12866-024-03295-4)
Supplement: Supplementary file 3 — Additional file 3. [file 12866_2024_3295_MOESM3_ESM.xls]

## Sheet: Sheet1
S table 1. Demultiplexed sequence counts summary
	Number of reads
Minimum	3024
Median	145480
Mean	138264
Maximum	559607
Total	9125440
