# Supplementary material for: A culture-independent approach, supervised machine learning, and the characterization of the microbial community composition of coastal areas across the Bay of Bengal and the Arabian Sea
Source: BMC Microbiol. 2024 May 10;24:162. doi: 10.1186/s12866-024-03295-4 (PMC11084130; doi:10.1186/s12866-024-03295-4)
Supplement: Supplementary file 4 — Additional file 4. [file 12866_2024_3295_MOESM4_ESM.xls]

## Sheet: per-sample-fastq-counts
S table 2. Per sample fastq sequenc counts
Sample name	Sequence count
AEMK01	147184
AEMK02	163717
AEMK03	162714
AEMK04	133083
AEMK05	178817
AEMK06	151130
AKPT01	148637
AKPT02	164534
AKPT03	163477
AKPT04	164463
AKPT05	208606
AKPT06	213661
AMB01	165891
AMB02	152852
AMB03	148378
AMB04	149724
AMB05	142911
AMB06	157709
APG01	155078
APG02	121886
APG03	132381
APG04	112955
APG05	143775
APG06	167514
AUP01	165681
AUP02	179807
AUP03	199966
AUP04	169893
AUP05	150160
AUP06	178184
GCCL01	19303
GCCL02	94768
GCCL03	77371
GCCL04	99281
GCCL05	88119
GCCL06	78119
GCLG01	77725
GCLG02	65331
GCLG03	87398
GCLG04	78032
GCLG05	34494
GCLG06	104550
GCVB01	180973
GCVB02	76788
GCVB03	79535
GCVB04	86250
GCVB05	76900
GCVB06	104447
GGUO01	24217
GGUO02	192638
GGUO03	559607
GGUO04	3024
GGUO05	89431
GGUO06	103027
GMDM01	162716
GMDM02	99299
GMDM03	80378
GMDM04	84907
GMDM05	92212
GMDM06	80486
KVRF01	242622
KVRF02	211634
KVRF03	209622
KVRF04	127577
KVRF05	226647
KVRF06	231244
