# Supplementary material for: A culture-independent approach, supervised machine learning, and the characterization of the microbial community composition of coastal areas across the Bay of Bengal and the Arabian Sea
Source: BMC Microbiol. 2024 May 10;24:162. doi: 10.1186/s12866-024-03295-4 (PMC11084130; doi:10.1186/s12866-024-03295-4)
Supplement: Supplementary file 5 — Additional file 5. [file 12866_2024_3295_MOESM5_ESM.xls]

## Sheet: denoising-stats-june-2023
S table 3. Denoising stats
Sample-id	Total input reads	Total retained reads	Reads truncated	Reads too short after truncation	Reads exceeding maximum ambiguous bases
AEMK01	147184	147170	10	8	6
AEMK02	163717	163699	9	6	12
AEMK03	162714	162697	9	8	9
AEMK04	133083	133073	7	6	4
AEMK05	178817	178791	14	7	19
AEMK06	151130	151114	6	2	14
AKPT01	148637	148629	4	2	6
AKPT02	164534	164512	13	10	12
AKPT03	163477	163460	10	6	11
AKPT04	164463	164440	9	5	18
AKPT05	208606	208566	22	15	25
AKPT06	213661	213631	18	15	15
AMB01	165891	165872	9	6	13
AMB02	152852	152835	9	8	9
AMB03	148378	148357	16	13	8
AMB04	149724	149706	11	6	12
AMB05	142911	142899	7	5	7
AMB06	157709	157691	10	8	10
APG01	155078	155059	12	6	13
APG02	121886	121875	7	6	5
APG03	132381	132365	9	8	8
APG04	112955	112945	7	6	4
APG05	143775	143759	11	9	7
APG06	167514	167494	15	12	8
AUP01	165681	165668	7	5	8
AUP02	179807	179783	15	11	13
AUP03	199966	199945	14	9	12
AUP04	169893	169867	14	11	15
AUP05	150160	150141	11	8	11
AUP06	178184	178166	10	4	14
GCCL01	19303	19303	0	0	0
GCCL02	94768	94768	0	0	0
GCCL03	77371	77371	0	0	0
GCCL04	99281	99281	0	0	0
GCCL05	88119	88118	0	0	1
GCCL06	78119	78119	0	0	0
GCLG01	77725	77725	0	0	0
GCLG02	65331	65331	0	0	0
GCLG03	87398	87398	0	0	0
GCLG04	78032	78032	0	0	0
GCLG05	34494	34494	0	0	0
GCLG06	104550	104550	0	0	0
GCVB01	180973	180973	0	0	0
GCVB02	76788	76787	0	0	1
GCVB03	79535	79535	0	0	0
GCVB04	86250	86248	0	0	2
GCVB05	76900	76898	0	0	2
GCVB06	104447	104443	0	0	4
GGUO01	24217	24217	0	0	0
GGUO02	192638	192637	0	0	1
GGUO03	559607	559603	0	0	4
GGUO04	3024	3024	0	0	0
GGUO05	89431	89431	0	0	0
GGUO06	103027	103026	0	0	1
GMDM01	162716	162715	0	0	1
GMDM02	99299	99299	0	0	0
GMDM03	80378	80376	0	0	2
GMDM04	84907	84907	0	0	0
GMDM05	92212	92212	0	0	0
GMDM06	80486	80485	0	0	1
KVRF01	242622	242596	9	8	18
KVRF02	211634	211619	7	4	11
KVRF03	209622	209598	11	7	17
KVRF04	127577	127571	4	3	3
KVRF05	226647	226626	10	6	15
KVRF06	231244	231219	13	10	15
Total	9125440	9124744	379	269	427
