# Supplementary material for: A culture-independent approach, supervised machine learning, and the characterization of the microbial community composition of coastal areas across the Bay of Bengal and the Arabian Sea
Source: BMC Microbiol. 2024 May 10;24:162. doi: 10.1186/s12866-024-03295-4 (PMC11084130; doi:10.1186/s12866-024-03295-4)
Supplement: Supplementary file 6 — Additional file 6. [file 12866_2024_3295_MOESM6_ESM.xls]

## Sheet: Table summary
S table 4. OTU Table Summary
	Metric	Sample
	Number of samples	66
	Number of features	50480
	Total frequency	6122782
