# Supplementary material for: A culture-independent approach, supervised machine learning, and the characterization of the microbial community composition of coastal areas across the Bay of Bengal and the Arabian Sea
Source: BMC Microbiol. 2024 May 10;24:162. doi: 10.1186/s12866-024-03295-4 (PMC11084130; doi:10.1186/s12866-024-03295-4)
Supplement: Supplementary file 7 — Additional file 7. [file 12866_2024_3295_MOESM7_ESM.zip]

Archive with 4 entries (4 files):
- S table 5.1. Descriptive stats- Sequence Length Statistics.xls
- S table 5.2. Seven number  summary of sequence lengths.xls
- S table 5.3. Forward seven number summaries.xls
- S table 5.4. Reverse seven number summaries.xls
