# Supplementary material for: A culture-independent approach, supervised machine learning, and the characterization of the microbial community composition of coastal areas across the Bay of Bengal and the Arabian Sea
Source: BMC Microbiol. 2024 May 10;24:162. doi: 10.1186/s12866-024-03295-4 (PMC11084130; doi:10.1186/s12866-024-03295-4)
Supplement: Supplementary file 7 — Additional file 7. [file 12866_2024_3295_MOESM7_ESM.zip › S table 5.1. Descriptive stats- Sequence Length Statistics.xls]

## Sheet: descriptive_stats-Sequence Leng
S table 5.1. Descriptive stats- Sequence Length Statistics
Statistic	Value
Count	50480
Min	153
Max	262
Mean	227.19
Range	109
Standard Deviation	3.3
