# Supplementary material for: A culture-independent approach, supervised machine learning, and the characterization of the microbial community composition of coastal areas across the Bay of Bengal and the Arabian Sea
Source: BMC Microbiol. 2024 May 10;24:162. doi: 10.1186/s12866-024-03295-4 (PMC11084130; doi:10.1186/s12866-024-03295-4)
Supplement: Supplementary file 7 — Additional file 7. [file 12866_2024_3295_MOESM7_ESM.zip › S table 5.2. Seven number summary of sequence lengths.xls]

## Sheet: seven_number_summary-Seven-Numb
S table 5.2. Seven number summary of sequence lengths
Quantile	Value
0.02	227
0.09	227
0.25	227
0.5	227
0.75	227
0.91	228
0.98	229
