# Supplementary material for: A culture-independent approach, supervised machine learning, and the characterization of the microbial community composition of coastal areas across the Bay of Bengal and the Arabian Sea
Source: BMC Microbiol. 2024 May 10;24:162. doi: 10.1186/s12866-024-03295-4 (PMC11084130; doi:10.1186/s12866-024-03295-4)
Supplement: Supplementary file 7 — Additional file 7. [file 12866_2024_3295_MOESM7_ESM.zip › S table 5.3. Forward seven number summaries.xls]

## Sheet: forward-seven-number-summaries
S table 5.3. Forward seven number summaries
	0	1	2	3	4	5	6	7	8	9	10	11	12	13	14	15	16	17	18	19	20	21	22	23	24	25	26	27	28	29	30	31	32	33	34	35	36	37	38	39	40	41	42	43	44	45	46	47	48
count	10000	10000	10000	10000	10000	10000	10000	10000	10000	10000	10000	10000	10000	10000	10000	10000	10000	10000	10000	10000	10000	10000	10000	10000	10000	10000	10000	10000	10000	10000	10000	10000	10000	10000	10000	10000	10000	10000	10000	10000	10000	10000	10000	10000	10000	10000	10000	10000	10000
0.02	29	29	29	18	30	31	33	31	16	30	31	32	32	32	32	32.98	32	30	32	20	32	35	17	16	17	17	17	15	14	15	30	15	18	20	31	32	32	35	14	16	16	32	18	29	18	14	32	16	31
0.09	32	32	32	32	32	37	37	32	32	33	33	32	36	38	37	37	36	36	37	37	37	38	35	32	35	36	35	32	29.91	32	36	31	36	36	36	36	36	36	30	32	32	37	36	36	36	30	36	34	37
0.25	32	32	32	32	33	37	37	33	34	34	34	33	38	38	38	38	37	38	38	38	38	38	38	37	38	38	38	37	36	37	37	37	37	38	38	38	38	38	37	37	37	38	38	38	38	37	37	38	38
0.5	33	33	33	33	33	37	37	37	37	35	35	33	38	38	38	38	38	38	38	38	38	38	39	38	38	38	38	38	38	38	38	38	38	38	38	38	38	38	38	38	39	39	38	38	38	38	38	39	39
0.75	33	33	34	34	34	37	37	37	37	37	37	34	38	38	38	38	38	38	38	38	38	38	39	39	39	39	38	38	38	38	38	39	39	39	39	38	38	38	38	38	39	39	38	38	38	38	38	39	39
0.91	34	34	34	34	34	37	37	37	37	37	37	35	38	38	38	38	38	38	38	38	38	38	39	39	39	39	38	39	39	39	39	39	39	39	39	38	38	39	38	39	39	39	38	38	38	38	38	39	39
0.98	34	34	34	35	35	37	37	37	37	37	37	35	38	38	38	38	38	38	38	38	38	38	39	39	39	39	39	39	39	39	39	39	39	39	39	39	39	39	39	39	39	39	39	39	38	38	38	39	39
[truncated: 202 more columns]
