# Supplementary material for: A culture-independent approach, supervised machine learning, and the characterization of the microbial community composition of coastal areas across the Bay of Bengal and the Arabian Sea
Source: BMC Microbiol. 2024 May 10;24:162. doi: 10.1186/s12866-024-03295-4 (PMC11084130; doi:10.1186/s12866-024-03295-4)
Supplement: Supplementary file 8 — Additional file 8. [file 12866_2024_3295_MOESM8_ESM.xls]

## Sheet: Frequency per sample
S table 6. Frequency per sample
	Frequency
Minimum frequency	904
1st quartile	58069
Median frequency	95879
3rd quartile	111420
Maximum frequency	399925
Mean frequency	92769.4
