# Supplementary material for: A culture-independent approach, supervised machine learning, and the characterization of the microbial community composition of coastal areas across the Bay of Bengal and the Arabian Sea
Source: BMC Microbiol. 2024 May 10;24:162. doi: 10.1186/s12866-024-03295-4 (PMC11084130; doi:10.1186/s12866-024-03295-4)
Supplement: Supplementary file 9 — Additional file 9. [file 12866_2024_3295_MOESM9_ESM.zip]

Archive with 2 entries (2 files):
- S table 7.1. Features frequency at depth 904.xls
- S table 7.2. Feature sequence IDs and frequencies.xls
