# Supplementary material for: A culture-independent approach, supervised machine learning, and the characterization of the microbial community composition of coastal areas across the Bay of Bengal and the Arabian Sea
Source: BMC Microbiol. 2024 May 10;24:162. doi: 10.1186/s12866-024-03295-4 (PMC11084130; doi:10.1186/s12866-024-03295-4)
Supplement: Supplementary file 9 — Additional file 9. [file 12866_2024_3295_MOESM9_ESM.zip › S table 7.1. Features frequency at depth 904.xls]

## Sheet: Features-frequency-at-depth-904
S table 7.1. Features frequency at depth 904
Sample ID	Frequency
AEMK01	96440
AEMK02	105213
AEMK03	105014
AEMK04	89859
AEMK05	122102
AEMK06	103208
AKPT01	96939
AKPT02	108921
AKPT03	108355
AKPT04	109028
AKPT05	142737
AKPT06	145602
AMB01	110014
AMB02	99916
AMB03	98759
AMB04	99664
AMB05	94507
AMB06	106891
APG01	105680
APG02	81212
APG03	95318
APG04	67625
APG05	94663
APG06	113905
AUP01	111028
AUP02	116579
AUP03	135977
AUP04	111550
AUP05	102590
AUP06	123585
GCCL01	10553
GCCL02	62522
GCCL03	50320
GCCL04	68609
GCCL05	67351
GCCL06	61938
GCLG01	47955
GCLG02	48766
GCLG03	56794
GCLG04	49422
GCLG05	22626
GCLG06	63434
GCVB01	136716
GCVB02	49947
GCVB03	54308
GCVB04	56255
GCVB05	49725
GCVB06	74124
GGUO01	11308
GGUO02	131346
GGUO03	399925
GGUO04	904
GGUO05	55299
GGUO06	63540
GMDM01	112293
GMDM02	64532
GMDM03	41725
GMDM04	53172
GMDM05	61894
GMDM06	50383
KVRF01	162660
KVRF02	143030
KVRF03	141206
KVRF04	76336
KVRF05	153279
KVRF06	165704
