# Supplementary material for: A culture-independent approach, supervised machine learning, and the characterization of the microbial community composition of coastal areas across the Bay of Bengal and the Arabian Sea
Source: BMC Microbiol. 2024 May 10;24:162. doi: 10.1186/s12866-024-03295-4 (PMC11084130; doi:10.1186/s12866-024-03295-4)
Supplement: Supplementary file 9 — Additional file 9. [file 12866_2024_3295_MOESM9_ESM.zip › S table 7.2. Feature sequence IDs and frequencies.xls]

## Sheet: Table S8. Sequence Ids
S table 7.2. Feature sequence IDs and frequencies observed in number of times
Feature-sequence-id	Frequency	# of Samples Observed In
4c8ff0ea98d2c0ebb486e33bd96c61f9	50758	58
23c96149c94681320ee881e1a6b4093b	36851	49
6898520892f36d2f9597b1c708e294f0	35230	64
95c0685710ca1d69fba71978e3b916f2	25456	38
3d83d760a739f44ed2b6cb13c4a93b2c	21831	57
0ac1e3bf99bad31160656f8f8d4029f2	20575	54
ff797e4983963f4cb563607a7bca230d	19853	56
fdea97e2c274b8b2c34139e679f44c35	19406	55
101b5217bbfa5692dc2b74724d04bcce	19003	39
dc99002d9acc20a7da241f8b076728e7	17546	57
ee3c3d43dd2008887623ddd4219ffb50	17155	58
caee5146b2444b3aae59711847e9f44a	17122	56
4fe87e35cf7ae713757eba128fee8fb9	17043	54
93047b6723a0077cae95b3f31a65c654	16674	60
cac61939aafdb3eda63fdb0fc9643cc2	16575	57
9c9dee11a77ada8c9566749792119a52	16575	58
095415615393d33149c1c90b518bfb56	16348	39
bcfb612a7b2712387c049a3d0c4518ab	15620	1
c9b182bfcf8794bbf31eb717ec80215e	15273	50
47ef5c9dcaff41f6c5a9c1f24abe2c54	15089	53
5c78314ff92e6fec9aa07acc1fa0dc24	14568	62
e3c8ba9699934b10ac2932d8be1c01cc	14454	51
6af10ea5c29e3cb23de0f460c78a2163	14331	52
f922bb836523db0b8e265a464de54690	13924	63
e3af63cfa71ba8fc1d239a8c46a1610d	13624	51
e7e19b672a061e119437a7cf815db964	13181	52
e06025073a634f7fecf3bdf2e5b72013	13116	35
4d07198ba608cee3eb3f303d556657c7	12275	60
9fe96345fe823bb2b8ee5d87480d95ed	12272	53
363f80e6e49f6e450f1a7f7a8c73a669	12149	44
453eddf4db3f3d15a0537e20d45075b0	11881	49
6e201b0cd98f45e96a88bb312262e0e5	11794	55
4807e7d5ba96669a68d4c064e32816cc	11696	53
3fe5e0872fe371b06f8d7cb4e18615a5	11668	48
f85d5417fa21dc65d739290f517987b6	11571	62
bf21b0bda9a034bad074930f22ab0a0b	11391	49
6570e98f6d39bacffe712be49da85a72	11124	21
2aa46588194bc11bf193ea67ce5b00e2	10927	56
dcbc2956230487003e447dab22c47991	10795	40
17975932a145af1dcefd23af7fef3676	10561	55
1aefa49fe409b28cce121162fc63ca3f	10367	19
9a5efcd14e6b44636138a8d7b6444429	10159	36
2660d943d488d9e64ca95b35b1dc4ecc	10110	41
5ae984a77628c6893c56473778f39bd7	10031	50
b6d98293c1633d2e47beb83d9d4469b3	10022	49
4cb288686955fe52f81301d76f353c2c	9922	56
ff915260d537694d8be4ce9ce6d404b1	9870	47
52f93cc1f174d95121e910f9d7cb1406	9863	49
0be372f1e48dc22c1b15de5fefefc2e8	9775	51
608b8800bf9b12f68704aa3fc7a43fc8	9672	54
e05205957235db5caef5d46b68009fd5	9631	48
125358a86cc2e5136055d5376d193488	9597	59
8e17064ba1d1c0d10f8fb24984317389	9258	46
e86a52b004b2207a19bd35a2a38eca53	9097	52
d4eeface4b0f01af865c9acbfd4ac229	9064	46
80909a5b91f91a814a581087f46700ff	9063	22
e83a76f08c138356547feff3cac7a69b	8913	33
d5dc5b29ffec4a9e77059ca47a5fe0ae	8894	1
7158b5b009219b1fc3e89f0faeedd765	8859	60
830fc971dc2fe4c97ba50483d6ec374f	8766	31
fde509a2245617aaa6d9ed5629ae2db4	8713	46
e9cb441d87a9dc0a74dc810faf1bb58d	8685	47
3a810b99a872ff07645c2fca2e3e4552	8662	52
0579902dc61569f2a5cc9360f2931239	8629	53
b8111231c7912d5fa9bb0e350ec4b334	8584	37
16676d4ab16e893027cd01cc3ee00921	8550	61
170edb385107697ba0f35e9302e1ee52	8397	40
27d6debabc748c61070f766dca02f804	8360	53
9b93b0042b0a3fba92a57224122cea67	8305	53
9d2a03630c000e8162226d7e51a42e00	8183	48
a56b903521b8ab33a7878b35582803a8	8146	21
6466aa53adc18d74c66bfebb47d6c1fb	8076	43
fc1e113ae97fbf8b2129db7ef380cc82	8009	43
0e773a1bb3d28b8d64cc31a9bcc53281	8000	40
5e3bc1842d6d6bd0132d085d0fb72cc2	7956	51
ed6f660fcca66e3a2d4567a058db9d26	7872	57
6f9913e90b9f26e3945f8b116e22ba2f	7852	53
5eebe8538012156ab77fc67c050db8ac	7789	49
bbdea4407eea8c83205f504a41f31cc5	7752	55
9b86760f1d24e78119093f5f08f45f71	7581	59
0a56cb0320a0616886a1d01010e0683a	7580	49
f23011e603e3a0d0fc34b1700622c33f	7520	52
252bfcfc597c312f6b1bf7fe1d0a9067	7489	52
634839f0fbb7ecf8670bb23f95d654ea	7425	41
f4954ebdfb68c8359c54ccb58fe0ecc6	7406	43
aefd16bec9ac78d59b61c9b9be58ad89	7387	37
4244bdc3af615df311cf3570615273cc	7278	37
d0787813ad27a2c9f0398b4f7002d77b	7096	52
09dc5904dcaf663df3920d67ec9b7ead	7061	2
27833d490da8db286aae453dbf50e8aa	6887	46
2052a28d11a96279c846266e478959ec	6811	38
6ad6ac4145db986a1dc3d06b004cc1cb	6703	37
e95d7db10e4efdfe69273397ebd5cc4a	6665	51
225c214be44851578ee9fbe5f47a2c6f	6604	60
fd92bf3ef4511066ce9976ed211b5eff	6473	46
d4ea8298abfdfdd2753a91ab28f77022	6375	44
3ba24a1e1d121fcbf2045280ad055a4b	6362	51
5eb24d332516d6250e00ec8dd7231a96	6349	50
a9ebbb5a164216f42921fdd66f8857a4	6343	53
c33fa4088688695bfa62ac85e43b1098	6334	51
e81a04a50f341415b6b8dbb1f94c559c	6276	53
1630a900d1b09858ba9c891c3655fd1d	6275	51
fd2c4c79de177035799741254afd814b	6248	24
7b8b3e62e7973481b1af6741b34eae3f	6188	37
a5f181a8a423cd2b35f54b9cef3d401e	6178	46
4a3c8f8f5423e3010390a7624445a56d	6120	45
9c520e400085c40691a10dd7ca6aff86	6053	16
1970e843e9aa5808a32fdeea45abadcc	6044	48
92ec2568128cb04900b306b83f4bb86c	6034	45
186a3d4366557ad63cbbe4ffe38f66f7	6027	36
d0b840a248534ce65e2937e4caa2af39	6022	54
3cc27b08d59d4da381926430150b73f7	5996	44
6eac50f6e24e6cfa543b8f0c9779fe85	5911	49
2a70931d7de30700678241ac0db0f563	5845	37
d9994d029023be641b8429b0f94e758a	5808	53
aa5312bad277f00b52bae0e82b95c2b3	5742	59
fbc0404eaec68e07cb9d7a0945a37961	5712	45
95f5c3938f0006e1269538c627560d59	5646	44
9e2d76fb868b27ae590967beb3c78c1e	5631	47
b744bf65c8282f28e83384d11751f7a9	5611	44
aa3c9d641b28a741921ce6d4eeaddf9e	5610	50
3c99c7e6b565526abf3e6f9d52eb1ed8	5575	58
cd83107ed05faea70881473105bb09fa	5514	54
006dee1097c8453df6f4518fc8081d0e	5488	2
0c98925113ff8c4ae7e7d01598309b55	5487	46
a10de28cdcdcd9df465f914bc68df146	5479	44
c471b243ae160f3817bd392932447fce	5472	22
2dba007e1cd4cc537dc4be14976877d1	5460	51
80907ccb110e3536a6ac49218f50dfb2	5460	48
3719a74abb18e2e025ee69fc0990a390	5441	59
899d2b7c09d1ec2bacf4571b39fbc91b	5423	40
518639ede50a2c559f8cb516256dcd2f	5407	43
a56ed153381316eafeab3b25af2efe83	5385	19
61c2ae6c1ea8ff91b08ae219ca4480d1	5362	45
0a3fddb3f13e2593a5a6f60f33edd1a8	5348	52
c0e3856ccafdee82f63a8cd108a750e4	5331	57
d57e483fb6301a454f41ed9e7ee82904	5329	36
c0d955d5b083469c4313e1162dd2cbbb	5314	43
db098f66df0bdbdfdc32de0261d0d632	5307	44
d897e798ffa3ea4b23957ff3ca8d5b2b	5280	36
b30d5ed2e82d7c1207b35f9e44e13d7e	5249	46
d5852b2cfe9a840634e4d1235423c997	5236	26
e2de1db25225ad5deaab402355538a5e	5229	43
0b04c9afd8aa284f2791a1513cc7ba8e	5191	27
9731a50efc61fb63e83ec383f94fc11a	5139	43
5410401210724516e8ac8715e5b36106	5132	44
2a18a0001e0ea97f9df6eaa424a9e3ae	5126	39
f6437c619976d0dcc33bd1ae21e9d445	5108	46
2fb2a82197196d107a903a86b98ae50e	5020	36
07bdddcb955d9d72d473af007da8ddd4	5019	40
03ad40092ad43e8dc79e9799ac1e9f80	5010	55
437c7115f271e0c72f50ba8071423d2b	5010	49
b4e117c83a5234495d96d2afa1689b05	4992	39
48995c317d8c97c291ad2937bfd489c9	4987	48
10f3cd3ada38a0cc94cfb100c733c983	4976	50
f05e96acac3e0b4f2b5604105d00bf51	4944	37
614e49d3d19b4fc56101e86181201a06	4935	42
cb371a315e396cae1ba403d9cc3d25df	4914	51
79315e20b9464136fcb21a5293af556b	4892	2
63fca616d2f61d5e4c5fe6abfac12ae0	4876	58
22260fc2a9d94d15f0bb559aaa4ed993	4875	43
e1447147381f04271db2d9dad81e4e8b	4855	24
b9d8acc7b63825f4ddc3afdb980db74a	4843	40
85136a7d0c3faa41635691f4cd829a59	4842	2
49aa25a54edf636fff21fb4b902c3919	4835	41
dff2823dcbcafdd20c45a17e0b858036	4827	17
70dd189dd049ba90c9b3b5224a0506e3	4810	35
e077f7faf48e5aad47b13af6835db552	4764	44
82804b0c825df7e9bc13940a4286c3f3	4744	35
564ea2de9257b44a0d4ef11962268d30	4728	37
c8949e3dbb47b8825afaaeaf7f493cb0	4726	44
73dacf5d7f70d339615112bae5487a79	4721	41
c96b3156e7a90e356f149799e1e257a0	4717	50
620edd2956ede81b09704c3f3f5657fa	4699	65
2be44e2a1732449ac292ef6bef96f461	4688	44
837bcd659c0f8061eb919e069154adc0	4664	50
e63dae983908755e72ed344b407a12b0	4627	36
91a8ef0a48cd7fdc359b3d90538c6f61	4572	47
69bb196b73fcee805a4900a508d97358	4570	56
b99355438c79441490147e987213ed02	4552	45
001c5828d5673c5bb9bf2156dad967f4	4508	44
d9278b3d2bc5e7c8b722025d5a5b979b	4497	38
a5d4af1a7468010e79726b59b5d9e9f1	4467	48
0efe0da5cfb83e3ef17918a4393454ed	4464	40
8a1c9d44151f4feaf9b4b5c28697775c	4454	28
d99a8663d4a14b845f5cab9736a14754	4452	53
5f6c7e4b19e70e7bf3fe655e0d808c23	4434	49
58b445fbfcae1b5b032338d9e42a7161	4433	50
2dfdd0dbd4bef4cf8905c3f50bbb1747	4378	44
821158158ff47d9fc4d637720cb5004c	4343	56
1e6383459fe20585f184ca6f65b6412c	4309	49
92ff7031edbd1867a8eaff7cbc8023fa	4304	43
e615166b07051616f95277b14ef37c38	4266	1
4b584acab05a559aa363dcee6f1c7900	4239	46
00ea8ca4725528ba06ced40d0c68bc5e	4239	43
70362bf6eaa8b227f3f0b51df398236c	4229	40
401b7ec000fa15cf07450ff06e435260	4210	39
fd5c732c79ff61262c7555ee3ba719d3	4165	52
7452a179b9a24c364642eeaade4d266f	4163	45
393b9515f910e5983e71b248c8101447	4127	45
a5c5f5458055ae850ba77cc01fbda7e1	4115	51
ad1637af8642b2450c3e7f47396a4ab4	4096	36
c1de42279e584ee85ad50f9b3e0c15f7	4073	3
3c8b21db737d6bfff538f5db0e749158	4068	37
245bae0685f33b64181e906d067ecd02	4061	46
9279403ab31c9b2574b09cef10f08586	4053	42
7184a40b8e7cb066092c36503455a9d7	4050	42
fd3b1f04c6c5431a710f491f6632bc6b	4035	43
1810bfc38f0be9a43bdb6954d94c3d84	4032	43
0054e513c69242cf782e33b44c2c966b	3951	9
38d43bed1a44da6ffb4813bde0a96f41	3918	22
8c7ff5a86d8489f2312fc43efb2ccb66	3913	1
0c3088a6e2b299e41411883a594950f5	3902	46
e7eeb527c183b5363162a7d9edaca305	3875	39
e78d26880b250e90d456461d3248666f	3860	41
3fd21738697ef905d5590910574e8eee	3833	41
394f1953832e002e1a2c9470bdd63493	3829	46
1136fc7b85f627025781909953c0a127	3828	34
013bb59e3032e5d023efb035c1c0d887	3826	1
2185d85bd005a8e32fd4197b23db5638	3816	34
c40b5322b96bf85856f5f59b761ff9de	3783	55
7a284b4b599be2d5d4889c21599a39ac	3758	44
5302224943b61c615f0379fa64491952	3748	30
d183f37fc639133408b28437585b2f19	3746	41
58bcbcc8c17a7a383d6612e29e8924ce	3741	18
0ab35ad04ce1fbf5e3b633f84e7713da	3712	46
93a8420079d0b4eca7e1e39768edd5e1	3709	40
831bf63dbe3e835722ac9aa3d90cb438	3694	44
e4f51d5dd3a7196872ce6bf2415b9a17	3681	46
896bd9c31c03dabaad2f738948d7ea0e	3662	38
989c3945f238c4c1ca663d627c758ba9	3650	36
e9e82d3645da2a03c506c09872b6d8eb	3641	2
6d0fcdac7795c7c66aff26015fc6d82d	3635	52
ceaebbfae273f831f6cbae6014754b40	3627	19
83a963e45d333c8bfec08d26a9d95f80	3622	35
50bbce82a8539e13e9319515233bb97e	3619	40
49d71d57a3d26a5346a223a5a4df16b9	3616	43
ae0c9b60c665c520ca0d4cbf4135cd4e	3616	14
802d4ea3291b1f68318ccfa2a569d914	3590	47
ec820fc74b3a1d489517d47062ec81e2	3589	42
b31e9aa3c7f646dc190b6d51a97c8bef	3556	42
4272d245080b4bef8a490934a1419a63	3517	36
d9350141d91c8ca03a72f95f378881c6	3512	52
5667c3f35169a4e7db428a64f728314b	3512	55
a43892b9151be6d14c786596f6e3d0a3	3508	37
03799c6f991c4bf2fa35b3a945e3602e	3505	33
f675dbc5c428626963122c37c2051692	3504	38
4ff05d06c00b17324e75aa27d5f4051f	3501	41
c16acba6e1fe54db16baf8885ceed70c	3489	42
5cd5cdb634732508e059622cff1336b1	3465	35
b8d65fce0a05f322ae83b225e6f81728	3463	41
a296c303156ec14d32379f42f9aa3d9d	3463	1
1b213f5f013503db41b3496960ba0d15	3451	42
28b16d8934e827ea4d165a892dd6d3cf	3419	45
856b2d7e9145632c8520c83807348899	3414	36
627e4be25ea876d1afbd349065a39eba	3410	47
f0852d4d94e7342eb4e659519b71522d	3389	38
a2cd71afd9e1a5c26cb0a2b6369e3d19	3360	42
d524e847be1a6f4918baa05f5214f0a7	3358	48
2af3ab85a8a00da7f87c00081917809e	3353	36
f8221ed9acb45ca394c490f4469c2fb5	3349	45
ed654939ce5e518687cc60745e2df823	3340	43
4fe0db8578fe7d8716f7c34a4e9167a5	3327	51
5e3d920bb89733c0e74baef7dddbe67e	3307	45
fa739d49523dc3da5c9abb0ace7e345e	3301	42
bfa3a474d3d6b050f9d4c2bc7c6fbf9b	3274	51
18c87a49280bf9b271b7a5fc8bb290de	3274	28
2cedde381613fc70e409c78f60d597c2	3260	46
db72f8bab09acdca90ae136ec44ce170	3256	43
5b692f5773bc1ad092c9d937d02894a5	3245	39
29c9ecd54878dd8f0dbc79686bef6fe3	3238	44
3cb1a3bb155ca05303b69cace8e9fbe8	3228	48
1cda273a7d941dd0cf6debaeb4257fca	3226	44
5aa2aa1c287b9306f99a71b41e531e04	3223	38
c8ceccf2984702f73fadf3e984da3bc8	3214	38
d242f81305213b1739ddf37ca4f5245f	3212	44
d963b59f19db6517a9f26908f684545d	3210	53
d09ac0ca373ff81a94c97c71dd294f7a	3203	18
a6ef74c3992290ae20126060d886cf2f	3195	43
98e2021839e8e361beb8319ff7188037	3189	24
96336b29f7d0cf362caefb22d8394459	3189	5
0c2cbdeac20dec1aad8c4f64db8d1abb	3185	37
64626f6e9c60171d58ac2042c6db00f8	3163	37
f8bab6b2f38038b1e3fd7dc670f9f0ea	3144	37
67b7ed1c4bfb50e92d3eee335d109d04	3137	42
783c3e860675b0ad4bb9fa603604fe09	3110	13
809227072704d628e093c7b1fe5507c1	3100	35
27e7c60e817483b69565a69a6d80ed16	3083	38
28871221443be11ac465a7e561ad3b00	3062	36
cfdacab74792ccbc9cc5682b1de223a5	3055	49
cd6e3c76e645ac30767574d5cb5c7f87	3055	41
2633f7fd126782c0c0a0d28f4d19ca05	3051	35
7d2b32cfa5cdbeda385e81b84b8ded87	3049	39
9fe6171438a418566cb4d1b18f8f6631	3043	35
b853cc0b8a9679b04d988dca24c616f3	3033	37
c082905a6a0230a2e2b234ef3170947f	3028	24
f25176fe752e52e00fc81af17293aa39	3026	37
b3ddc4e43286baf2e9f6c60193088579	3020	46
3251c4d05fde1c992b10555fdea93272	3016	26
96780a74c80aae866fd11acc7b03bc1b	3014	30
2c5f69ee30a4160f5d24c9592f32cdd9	3011	39
a1f79815cd13b8d581c92567561e9411	3009	37
ea051ba532327248dc953eacfb0c2229	3006	37
18dee06370718c908bfca43fa81b3eff	2998	41
49f80fb7e07f54f67c41b107b5d4f9e7	2985	49
51968e51b31a04fa5cdb3ccee8bbc309	2971	22
6b780e361cfc5f06def718518324bdcb	2953	42
0e46680972fc58fd87630ca37fc5184d	2941	35
c8d137b978dd7129c92ae5b315cabe98	2932	43
43c83214d4a8e456d77a9a94f50638d5	2928	38
8f238ac6d842be053726de31a7256dea	2925	37
08ca1cc5d2ff3f1573e4245e7a1a31a1	2921	44
abef91cae800ddf613473058889cc695	2909	40
5a97795e9c2510b8c13fd3a03023de03	2908	47
2cf2e0d51e38294ffe119bde27c89232	2898	46
06987f4b596ad775b09293858c02cd93	2888	42
1353dfcf1c219aab9b691eb16790b3db	2883	45
924ca0d3ea2842b5b583be83c593bc2a	2881	6
5dcf0b801b7d69ee5a843622d66d95e2	2873	42
5dc8a7f06746884823bcb83b2b5e8a63	2851	18
08f626e184165aaea3e4898bd321586f	2847	26
3d04f968d0b719cfe043927326cd5218	2840	47
37ad4384b07028f81b98477d1570846f	2828	19
0b2a7e6bfdb693e1faa75c2368a1c454	2827	15
cc2c6c475db763430620235b242f5fb5	2817	37
cb6a59fbf6a5e1fed6bfe86ad5d82351	2813	38
b43218987178ec7aebcd8e44072766f4	2809	38
c32a2a43dafa364fe8bce1cc6272bbf5	2790	44
bfa30005891cf13d0c8927e813cd6535	2786	40
8f0cf3ff1df7ceb2df21061333c8cef3	2778	43
19607cb05f62d98bc96b537e1f2e202d	2774	36
db0d9cc1055ab597282910e01218b2a3	2755	44
1200556b0d1dde104588ff3a5ecda842	2754	33
4ac95c8716e160ba6e6e9c7f9f0e02b3	2738	10
3d97a681a96052772102c356fc87ca6c	2732	22
9537c343f54aa56f292a9c9c52dbaba1	2699	47
c81736b33ec854ef4e35fcf3ca5eb03d	2692	39
11c41b4ed6541c960c9ba98a65eac338	2685	43
e3ee1000adb6ec0ba15feee52d51a82b	2675	44
cdff272ae2ac602e05b7ec6c676cd8a0	2672	34
b15d46c3fd9f3bd3659eab08d4239205	2670	37
65bfb2057dca2db4c71b482ced1f024f	2664	38
7a168224ec736b8479a7b93e48bf64e7	2663	33
bf17a5beeba4855b01bd6a7f59555e48	2663	34
a408b17c218adfec67c3cfe0b3f8801b	2662	46
c488a7e530ebc6af080ae90689760fe3	2651	42
e49dad07bde89b3fa524cbfa86c4d0f4	2646	47
c80f11e443169af9570fec243eef4e28	2643	32
85417db869c89b298b924b77ba94a2b7	2633	38
a5120033e56dff33eb70079fee882a45	2626	34
207e30c00c32e67183fc0b4fce75e206	2622	25
dd0e2ec99908a78ed378983b38d2fab4	2607	50
5c381ef67b875983c2ae14850af2c3b3	2600	46
017727c317fcc13c596d7221a2056a16	2597	1
94507b25ef5fcb04abf95487b0cc9f95	2593	31
6a41fdc692f2a736cc40819dd78f4a9a	2591	12
6ad42e8e94702e41e1efd69651a0d301	2576	33
ebab17a07633c7e4a575147385e405f2	2575	4
336b60850b3d17bbd93f61c4a26c812f	2574	33
f05aa87c2fd427957fbc1f7a6bedacbe	2574	20
45cdfa07bbeed878b4b3becc2a087315	2573	19
8cad136a54d80ba5c2c17fd83897a23b	2569	19
461e4a8d2e79d9cdc33483ed1a69e515	2561	38
786b5f5af36ad24bedd243ea23a7b9cd	2558	26
70faefe00441b5f424c0404ebe5d2802	2556	39
38d74e2fc58c1b300a1303632e55c7c2	2554	41
9254612d1e26b7fd531d2a77cb787dfa	2548	39
e4f75321d90c09509b325cad16603952	2530	35
2fbf829e579060e68396db83868eebbd	2509	42
64fc0513bce2cea34b9af841b82a038b	2505	1
9e6cd07ab5b8bcf90f1d446d11bd971e	2493	29
31e12ff970dfed5573cef64d85195192	2492	37
cfea82ffbdf767001adf02ec7f45a8f1	2492	8
29c4107ce1a82b671b51a63476da1de9	2492	24
f4df26854717d77c2d4c6a1497fea554	2486	25
742536f7c2ea509810996f66de598354	2480	41
7e29eda16c7d8f8c782132a9db4d8b69	2477	40
0ced3c08b1968536f843958a83c0231a	2472	46
e36427e327739dd482a9bb910b90c7da	2471	43
4e5153a0261bfa9b391e9bc3855e95c5	2470	42
7530566296965407330866e4a51d7fb6	2470	46
77e5545ee66b711e528785cb34f9a093	2463	42
3b18246c5bc97c4b4e97637dd8fd2695	2460	1
0bfba88cb4a1ba628e8c836a12ff7265	2439	38
4f6e8a73a06ff2409988b32edec8c4c8	2425	27
0f75fd3c760fa8e21f7feedd34d4b510	2415	6
f98caf00954d730de9403c3e50d25a48	2414	42
a2425c2bee00a0d4101e42d203d65575	2407	1
0c9722abfdd4739d3c99b1ebd6b899b3	2391	34
8a686f1eb20ac14e92dd808b1ec72198	2360	35
79fc14d31c6a0705da71f1e6434b42a8	2358	39
cb3398f7253dba035b78a6ff8e1899c2	2358	37
ff9975fbe11879d82f03031dbf0e4225	2353	42
cba72233186664e0d7542cb41ce5fc87	2352	30
f29f9b2fe60984f5551405679e2b62fa	2352	36
24d3e5adc8a925e96f43810eb26595f0	2351	35
1b9dc9352bfc4d0decf64e5e607e79f5	2342	41
d183373f95d7758e5883ac24de921410	2341	55
993cadf21ac07d5c06f752025355a3e1	2340	40
42196940ba25952e1bc8a23bcf25762b	2339	35
e3fa9964c82330d0d45dde1fc153938f	2339	36
6c502f32c47f997cc212563e42b29faa	2324	33
2ed7628e92ebe17719076a913c9e464f	2324	26
993d81ee9d165a2b08a11d9fe5977afa	2321	44
6d010c6464e0065b338f15f134b36919	2313	43
7f49ea0015b038d353d8ff887c6d1510	2300	35
2a8b6d4dcef3159b3f725c2b975dfec5	2295	37
3d10aad4db3de9aa856bb12d5b6b7135	2294	25
eb9da98cbbb4fbac9eee982a3a20d399	2291	33
5063777ec53a491fceed8bdb5b47f97c	2289	38
b5164357c96b257c3db9bf5bac32abaa	2286	43
99f50e44e6857ce8018f1554a3dca09e	2283	32
be7429af59250a86d7b8b9224a73edda	2281	31
7d8080216922398a7c1a47c36bbda666	2279	13
5bf789b820182b543e55cefbf0c1c039	2278	39
989fb6c79eb13721d25045721df40ed8	2262	35
4bce9cf434b6776a9276ee26f1dff50d	2262	15
e87a934448cfc04fa121c69b9d9002b6	2261	35
d965f6ff2b235839eb771982586cab6a	2257	45
a50287360cd4ed8a022c1884244b1417	2256	12
80ef3ebcc8182360da3369dfa95a89d8	2254	40
806d357ffcea54262ff150a91645a306	2251	44
b2188ec056b0350f34231d523b7b8814	2240	1
ce90a223baeb01a511cd451d4987c26d	2238	44
f612e4337f7eb57f9dd04ec4e2cb6605	2237	37
718af6f593a72600cbff4169cd6ec855	2234	38
d7b06cb9537296aa176e39169830191b	2232	44
ffd60d684f32e6fd5b47fe90095f9d34	2232	23
25e41701c56928b56b0569ee0819644e	2228	36
c2ad1d221c777232fb22f270224e98de	2220	44
23b77b31c18d5b6109c8c4524ba0d27f	2217	32
112e3d044f177f145ee629384c597579	2211	35
b4383cf84c519cfd1564bd370c4f573b	2211	37
86fd45e6f33b999775eca7e7131e3749	2199	23
c2256e1895f07be6c3e3c49d2efb11fe	2198	37
6bb5ce377fd749dbcee1ad26e2690ac2	2196	45
db41a27327769ba2d3fd0505ce49d7b9	2196	31
3c6b1e2512addc5c407bf8cfe5152edd	2194	18
f1a1f69f41d98c532398aecb74d56164	2189	37
101e28847161d00c6c3a1b2186e898db	2189	13
0f2c8444c20f31e4273b8031f67e8d32	2189	1
9e5c513fb56d18593fe6a31808b722d8	2182	24
5ab98d8bf8815ac6a181cdf8451ec214	2179	36
47e48f56a76b956fb9e8e0e2f4b45c5d	2176	39
67c33038ebd3388de1e8be418c836e92	2175	34
4eaeb6c05f4e42954e2f28c9d06b727b	2170	37
8a39762f017fe61c86fa67a28e091c27	2165	39
f2e9c4d09183997ce7cdab5a93686b4c	2161	32
611d1e5a084ae527968cb915e43a4364	2141	28
fe31cad482c86d7baa627ac61cbdd913	2139	40
801a336a2715f9bed4a018e1572a3aa8	2131	28
8de895a1078a11f612f5e47f522a2305	2130	29
6c165c8951f9231199f79d6cd2283064	2128	47
1f4e74339c3c5196b9d967a57ba52298	2114	46
317611ba47b7d01f4c710199f980ac9b	2109	32
7d2e83d3be324ec9dd28370faf9babc4	2107	37
1ffbb72cbb7d33a8dca8041a2d68a6e3	2104	54
51e21ba19243fcb297bc93ad4fca682a	2100	18
45de87170b0f869e8d3ed190cd611a6f	2092	18
1ce01b8fd4d2a439460936e168d2eff1	2087	28
4aee1a1a8d1097ffcdb5b78c917d7ad6	2085	38
baba522bde08bb30de1e75a9ca2ee60a	2084	43
db639df1addbaf658f8a2645a6d80510	2082	14
ebebb6e5bbbcde497179927e72faf1ae	2081	40
09299266acb07dff80f0ea88df2c2732	2068	3
77f7fe7f52912fa5ba3ebe9c82947787	2066	11
15ec7154245d3a1f064fed19423e2c4d	2059	36
e9992cd4bf1d7b869ab372851734cff6	2054	22
0e70b4790b0f05900b6cb0856b12c326	2052	12
0fccdee466c4b4d579a779c2b315b8a2	2050	39
a614a514fa70e12f5f0d71821b5829be	2048	35
d03c64a1bb7f7fc259d3d285640ca09f	2048	21
f80a41033b2fb49b2d74f211c29f326a	2047	33
f14e29dc6bcad8ef18050028219793ac	2043	39
0c3ef57cddb19ea1f6a1e2c923b29682	2027	2
ef954c7823398ecee19570fc8a1b87d4	2026	37
aec4fd0d175d8456b90d2d7fc81866c1	2020	31
65d96253eda233b4517fbe22bdd94bcf	2017	4
abe59349e3a8de1df471fce065692172	2011	2
7ea3d8a0fb43ea96d0eb57a402729980	2009	41
a7a8335d04ec58e9b0a77034be7cb9f0	2003	38
f46addc591ce93f2e613b327512a33dd	1997	21
9df50fb839c58362e6e7f1d38cf448a2	1996	37
99e445b11464a6ffc2d9c5075efeb61f	1995	38
306dd97df6e10cf1c436cc151cfcdb71	1988	27
60e12901b057a53fb8e3a978e0edf156	1980	38
85f6a0f7536625884d3d25e0e970c8d2	1975	32
6e37853b87613b1b8a44f0780ca7529d	1974	31
a215e6a1fc03a02869fd6fb7fdd84a82	1971	4
a43dd783934f41239328a0adc4a91c97	1968	5
eb9b66ee2df6d110ce467849866fc08d	1967	33
4d63878f8042f44479d229dfc73f5aee	1935	33
19a3f449369bf77de0175f8316d44d6d	1934	20
5213f46c5226e34a74ce3552a738f7e8	1933	24
635da52f65fb1c3a6d51dc2549aa99e7	1930	43
7b3f983b6331b166f33b12868ab58c96	1930	29
1dff766c84da4adcdd7a4d71d2e6bf74	1924	47
89b91ab71f6494f6bd2936373a5680fd	1921	38
05da92f5aabbbf46d98e76042e104ec9	1919	33
2721c76818698206b48041021ef70a8f	1918	22
bc0442646c71a1f64c5a8f37c1ca008a	1914	1
39176f2f27ba8c2780d657696b2a8dd8	1912	32
69777a1956e2ce90ac44abf237ccb354	1912	30
7bdf4bb70bce188a5d2aa51eefffe8c5	1907	35
7ce25eaf39e6311263b43310000ade05	1906	24
d9f98fbd05303556e4e059c936ce04b9	1905	42
bdc9db13cadf79849420932ae114e521	1898	3
8a1b5369d2bbd4d4e76e410d635e71b2	1894	37
c5ee11c46e253760a26872ef83605f83	1891	39
5b0122cf17f5b5a9279b42d55a373eab	1886	36
559a62e2eb9fdd5a7b086375e0e3a0e8	1885	32
1d9d9cf5fa8e1b239bc4e0fcc9735d72	1884	35
763013674ac1707f8dca9a8c0b429a1c	1881	42
735e89d009a608c9547cebf6d946226e	1878	38
70a6c184364a893a432e9c7faee63de2	1876	36
7a092061b5e56e3769a92497d92d1abe	1875	31
10aa0f26b210fbe3a30fe61801e9a075	1875	17
3877b435c454f0534d5e26884d34795b	1869	1
9090ad6d4e6d41b91d1e310fbe1e6aa4	1864	35
fed5f78a67850fc232fb2e4963cf97f4	1860	30
79f28b16a934a30c4120871de315493a	1860	40
7bb0f19b11eaee7e92f777ef8450d113	1859	44
e04939c2e2875a3e272acbce7bddd5e3	1855	43
3a7256e598f883345d5a7d385199aba5	1853	27
f5f8d2b0d50c15a0fc0e0453e25789cd	1853	43
488c140301b6550a9ac3aede746f1877	1853	24
51ca2634c3dceb019f76c11a9eea7d35	1848	42
c00725be85f5806df09ccb7463babcee	1847	44
766f5a895a875848c42c022766d72906	1830	32
d2c301fe65f534ff8a5c4a3d519ee0bb	1827	30
c022c993fd89d78eebb019da8afd04e4	1826	5
0217de0abc4bd0019ffc6c0b8bbc3434	1824	40
46dd23a2dd544a966ba43cf2dd76cf9b	1823	4
ace1c730e8f7532ec7e504d57691848d	1820	3
dc3498a769a139da83747f9d6baf08e9	1819	33
8621d1184de7d74a61a7cd4a2c1d9f4d	1817	34
e8364067008e0f1e29bb454b087692d3	1817	42
67bab56d3ba23e03f772654065780412	1810	13
bb705d483568ad5b5ff9b3985c9a9b39	1809	1
32949d2d38b83a436f37828d3f07ee91	1807	38
baf54865a6de798496c4f9321aa7a92d	1806	37
f1afde950a1292e2fe6a3e523f2f4b8d	1803	32
0d1b159c26cd1247bbc181c03241f21a	1803	22
3675957a5411fee05d31c151633d22ed	1797	25
b69bd6367ab8e7ab67b44906382cab35	1795	28
934735929be7e635306099c8d38e765a	1795	45
ab203a9bcd5ea28788f9e5be5415848f	1795	21
8be58ac47ae4dbdfe9ce99b98460a2d5	1786	47
7aba4ccfe504ed5378243c5fec550835	1785	30
de7223b0f280a8a11f300359e124f210	1785	6
05ac7a55ba9469b6f4aee07bf53bee28	1784	13
ae127e3464322d47d0418d55a7ae7b1d	1779	34
2170344fa46adbdf7a11993e228e3326	1778	34
c933f188341f2e8af24479d273802e19	1776	9
11af3fdc1a8818c50661d5c4334b8af7	1771	32
a9d3623bb8a6cb408839fc34570608a6	1767	24
1e3c8995d94b69cd579f4a4faf9c9866	1761	31
82eff2331701f6ae6c06d8019e11f799	1760	45
742b3650502a89aa0bf5fcc39d1bec08	1758	35
d3d3c67fae8ec00d0551013423af1cb4	1758	15
4c0746c27f775b9cbcd47323ea3367bc	1757	33
4a2082c8230407d1985c01210c6b467c	1755	27
e16c79dfe0658cff8345a3dd66b705cb	1751	46
3ca64d07f7d629676ad6eb3952df6eb7	1751	38
e51dd5bcac281be04772b1a3480a9c1f	1751	13
a05cb38570c22919ba2c2775e403a1f4	1750	34
fd76e3c3ccf67fd485d474acfa33570f	1749	14
7e2b8f468b8b8558525b565823d7cb0d	1743	25
6b28cb4ec21cbe5d788ae12cd41c6de1	1741	41
44a66b52b6905e1e0bae4de38fa54444	1736	22
112ba93843fe2f8e49f6c39b4f8bc120	1735	25
f53e4079b3a5ae508fdc277d616b7e02	1733	38
8ee7814e6ef886ed380c4bd5760a7275	1732	35
d8cb69a25e172dde8904dc26800f95a2	1731	34
c434ee7f909f455fc2109ef1f741a2d4	1729	28
e7e1fd7ab00f64f400adf82de65bd6bb	1729	2
51b656de005002bdb10695177244a262	1727	46
5d73f7ed186663a5cda941bab2b1916f	1727	23
56255dc9379c92a8bbd73db17b94b304	1727	42
02f4adcada5cdf8aa736a3af6acb434d	1724	23
cbb1cce2567e94380e17efe7b2116ab4	1722	18
f530d898ea450fdb42da5ff695decd86	1720	3
fd6514868d939904be230137bd6c6622	1718	41
4968f09016211b5c2de6f5fcc0d1b01d	1716	42
4536bca84a31581c7f27ec437807a1f7	1716	44
8749e3ee179549e4fcc50b4a6822d0e2	1715	24
e3aa124f7af76d4ed1c98c0c27a0575e	1709	3
7bd510152f523bd3365d3a1ed42ce655	1708	29
3af9111af60b6e80ce14d7f69dd3a9bc	1704	31
6abab43d7df78d21d5fa3f7bb36ab678	1702	49
e9ea3997411e099bb4011e9aa721ec51	1700	14
93a365595182dda1096b54c07c7da0b1	1698	5
64a0c2c2f8fc1a4a30e5069eed30853e	1696	34
249f6b48c028f8d074f9cd6078c8047f	1691	26
e32f20f19a81b6e7cc1c06f685caf5ce	1689	1
ab7f8115ff89c6299070c8cc1eb29844	1682	37
3b86b73a9b82e9b3334b8fd0ef9d341a	1681	36
80e085e2d83d325f924b6498bce42efe	1681	3
35c2886a7449d6524367762449172600	1676	2
3cd239e4c848e2b3882482b9d4ed9007	1672	40
e082a2c9110e3fea0a593faa5108d9e1	1671	3
45e4be8e16753ffd4bb4872bf6a35f37	1664	29
6079a82735175e49e9229a37d931d9a1	1661	23
c5edcd1d8c9d311d5796d655010ac865	1661	17
f3b178d47f09d2c2fc4e2d211747bfe8	1661	43
7020daca0c2082e1994ec85dc6d11b26	1657	38
077b75b0fd013f91869cc368e6601791	1656	3
2eb6885ca54d7cac597c3576896c349b	1653	7
aafd83d156368f7b5c3991aaf1102a9c	1653	8
bfc69708daad176c46fb988d8c2197f5	1652	29
cc3127963f53b08f4fcaa07c717f1591	1651	32
60b1d7d49a235196c87c4cb67184b5b8	1648	9
bebb38a3807c5933ebc0ece42437d916	1639	29
0d157c435bfb8fe00795a6a6ef645b3f	1638	32
f834203e1d9d90a7388e6b0f70918d2c	1638	42
2ccf2794bcfe2c1d47cf5087686639b1	1633	8
9ad739271a4e4f88ea496738d01dd78a	1631	16
763fd1b2d4989e1c6f011eca0fc2feda	1623	24
ad5c2993f415a4334420d8b0723c0fb9	1617	36
014051bbff12cc98d4a5f6b21a9774b5	1614	45
a27e35e86e238d79884227aa7cd37121	1612	12
5dd88827569f627258f98e72b864cc2b	1606	32
97a21f2953505474e8ed90b5a1e0c4ce	1603	36
52147df25ae5d4248c555b4834ef21a3	1603	14
7a8ebe461f1c472f8a7489beefc559c4	1602	39
05fce985069ab1b493cb7cd24cfcfdbf	1600	21
9743dcf32581066db70940a02c29fa06	1600	42
475dd7765bc404594f3f4c8ac33f231e	1597	35
68c6c1f6e404dcb246b922556064f452	1594	34
0cbfd6222487ce3de706c5b09a02e7d3	1593	36
77672b248b9f96c3998b511f4cd695d8	1593	8
464ec081ada1545710b85513bb57e878	1592	35
b9dcb4427c7b56685a01fa5e3c6c3de7	1588	32
34260975d9cd57f2cb90c1f53098c5f0	1586	28
ac6896124fdb4d67638187e9084481aa	1578	7
f8d361804ee551d0a443204beee8ece3	1577	20
b818bc20f5d7a4540be4effb3895c345	1575	12
fd49ba35fb5cf96105ab8ee2d28a2ad7	1571	37
148508d3e4d3ddd19cb02311fbc989eb	1570	35
db795dae0d29a9bdd91f53f66cb6f10c	1569	35
b5b00a0ed69d1592252f835f7bcddb6c	1568	30
81a57e61c7971a9746bb731348316c2b	1568	42
619379e1c0a7a58c97c1160518b43ad7	1564	25
5a275f04ce023ce881799b41c9e88917	1561	33
d75c5d8432f5463f9533aa46a0e685ce	1557	25
034d1e3479a7954c8336ed4516f27911	1556	34
5a37a94765cd40702c352847ae878f0d	1556	4
db02713a20c796ce06b8542876f6e60d	1556	6
9fb58cc88a5481cb0015eefe7a0bdcbb	1545	38
173d373e3deb2fa39e67a603883b9dd1	1545	31
e6e1809d09c05f530bb01af41add6809	1544	36
2ff4c54343b7b9ad72cbe348a790274c	1540	2
8d77ce684ae4fdd3902c0a7b0d2256e8	1539	36
42c4052d8b6bd2bb9177f4681045355a	1539	29
4f374cb69b48ce67d1211f9f10056fda	1536	39
15f601d1c9dc2acde1df2a71c3bd752a	1535	35
104c75c9f7873b1e67bdfc659acc663e	1535	36
b2c7b9d48fd6df5f3f9aaf4a2b25574b	1534	38
f2f2f423214a62f5adbc5bc8b33f96ee	1532	3
dfba5df2c6b58557f9c8572db933a099	1532	31
1f05b27cbd0ea11869b5a012c0c11468	1528	22
3c03e8c26557130f84c92875d5f26d33	1527	25
4817adebae4e0e0e4e5de95949b91d9b	1527	42
18e5e6c9c48eed01430b1df6c1f5c2bb	1525	1
7fc8056b62bdcfae152a999bc756a390	1525	41
bf1374dce3135d5c40a748613acdedd4	1520	33
060a7d83ba46f736efe6a3241e288f2d	1518	21
8f2fbf5106eb69eb0fb7c4319ca163a9	1512	36
8b5bf877c3ebc2b002c38cf8d486ba08	1511	33
815d7041ea13a3c557b8c90545f1ba53	1510	41
4c0d8476887a11b0744002421cb41990	1508	41
45103a734b81d4839f24b47370799735	1508	24
2948859594438b6b92ad244eca1308b5	1508	19
8935ac33fd858f4648aff541532dba30	1505	21
6b55e69ce7e830a40235ba01d657674b	1503	29
ce6eb8a5e6b3016980393e9d853a0168	1500	10
5902f17ae055df8ccf4335a7d7f4d629	1492	16
3cec4f86736697241d73728ef0395ed9	1487	32
35e035ddf212597c2723810420c5c614	1485	39
1e8c348c44d5a7f4926251dc0b640dac	1483	45
0843ec0392593866694c91aefe72780a	1481	33
83335c4d9042201c4a4ca4a9bfdab925	1478	31
2566f966552177f40012f24e17532154	1476	5
48e0b07312e6e557d9476a5e16a890db	1473	31
4308b184999fb12138aec8d71cc3b4c2	1472	14
a80bd697b0b2b1b05e6d25fcbc169cb5	1470	7
4b121f394ce0213ead496e1f7f85e4e7	1466	31
c6700a71ce4fc5ffd5b117a8f037ab46	1466	32
7793382f01358b544483a012851e8a08	1455	33
e8fd8c92db2bdd43099564e0dd70ed40	1453	31
4fe084470736a416c50e38a269aacbd1	1447	6
f649ab40a795f05804a07385d2b2bdf0	1446	45
369e6b8f57966534a8590a72f93d38f1	1445	21
8ea6baf6159194d6d339917baacf380e	1444	2
59a85bcb345257211364d5d54b31ede4	1435	34
c31dd81a3402836e554fe063a6d0b0ea	1434	35
4c63db4159ab2342a181a028a3bba64c	1432	33
f281e070804738bf1e3947a1d82421fd	1432	11
8454f929c71f49e98b8d340b4fce743e	1431	34
48ce5b1f3aec26120ffcedc941ec105d	1428	37
042abaf9c25f23a37e0d201645ea6aec	1428	39
a14ab2280f58c2ff9da1b22521f49c95	1427	21
54f1ee6badd0b0530a234f6a7b678b3b	1425	22
a70c046ccc1741a86b993d17fe69d740	1424	26
5ceff88f0c828a1ed0403963a7cc5f04	1423	34
2922d7148f67b51f7c2cedda66ee19c3	1421	30
a9f1d39b781b516aee4858da5cb68233	1414	26
c097de103926df5150eba87ad800905a	1408	19
071318acbac033d9e224ca44c21b7b6b	1408	28
661f5472b31e9358fd1df59221222985	1403	28
834d72a62cb9a267fd44a5483a3b6219	1403	32
f3abe4f38629aa67bb5c169726504a14	1403	16
51564958314b56ea507a7b9216b2869e	1402	32
3aa57198cd8d96072076501a4f7418d0	1402	33
6baa6a965d1272feb45af1a48eaa2a31	1402	34
647ab5bd8ed6e3ac51686e20b5f27f02	1402	17
e10d80de158e58c155d4c98cff8304f7	1401	36
772a674a26beb680a47f0a85c975b0d4	1401	17
38e37cc5b89d5e8056f7e0828afc970e	1400	36
ef0f19256e1f22ab8b1aa665cb2abbd4	1400	20
b3ee64a43598ef7decc5880a4a9eea1f	1398	17
7ed0a2dc5fedc6714ef1036f73b6b9dc	1397	29
922edc6d7de65fa8318a230f1d9fdd6c	1396	15
079184cfff4e43b6d9c34494516e5f34	1391	16
f5d625b93a7da60ce57868d8e727a2d9	1390	28
9e95e6c6fbf0de367aaff1a0ffe49030	1386	35
44d1c0cf99b35d5ea77a87938dd9e5f6	1384	29
b68eb6c13288353a3608ecf2d75cf5f4	1382	32
6fc9554fe685c9a092777b82cc9a9382	1380	13
4348f9aa3de7e33e5591b394f28572cc	1378	15
4cefb1ab556fdf0d8cc460def0645fa6	1376	2
3e48e2b003aef9c9adfd19f10512e92b	1375	11
f3c617444510ce04c21e59a819a93d9e	1371	26
89db68752323fa7f9fb67b0e1745de00	1371	16
8a87ca916af58300bff98d492f33cbaa	1365	34
46848fa5d10a0eb6e38fd0a1b38c5e1b	1364	28
c595dcaa485feb591c1f77ec9caec0a2	1362	22
30e4e9d0e6625cc0d7e9bbf42511bcb0	1359	34
670ebc499f21a19abac04ede357488af	1358	40
a179d09a70d5bda1dfb4127fcc5e0d65	1356	22
736d04c6d4108721267ae1ac95aac6d9	1356	31
45113f3a0c49b7d23e9003bd62bd4c5c	1347	34
11a8d15f1de701920be048f4f3508351	1345	40
cbe0a73d77ae7765d17ab7e673f92843	1343	8
63274aeb0436fa46ad44a4caede56d6a	1334	24
f842594ab3f8d8578224aeb890cdf241	1330	26
68834dcf6e5cd63ce9507d7303800b3a	1329	25
4dd38ad31577606f241787701b021159	1328	42
4ab58cf8e388cf52a74f4cb3060d9520	1327	29
3c1ea9842554ffd2b2da9885a8b72999	1324	24
afc58200f42ca8ce08ff1afc3b4f6cba	1322	38
1538d4e8c13efa31851c0ecf647f5562	1321	37
fec104212e24e89794f3da77c808fb4e	1320	11
c0ce6f56443496567888e5973d9a13c2	1319	9
7231067bbd915fa4d4c0f3ad108f0dd2	1319	1
aaa0fe3787207308305589ba17f4f68c	1317	36
f17ab3bd11b35299bdf559b9d23a82c6	1317	17
871262b149f459925c3d35947085e653	1317	19
6ceaf59a354d5d70e5d991dd3bd5b473	1317	20
5224eebaf141efa02a382cd2c2b6e961	1315	14
52a32007e3e93d77d2fb215d63abc628	1315	33
50d3a8ee86f62b42240246948602a666	1315	12
f4dcb436ee09ca4dd8f91883e76cd977	1313	41
5551b82a08f61052c5d51ca8cb8186bd	1313	29
2bed47e5a69dfe029f801ae825d05d9b	1309	33
ee20a66cb8f0cff3ff9560f44290f76b	1308	32
f6ac05ddb8db3538b67a42d04af0941a	1306	40
35e8185e21865c2b44894c8e7c187af7	1304	24
1a647b69b897e7ba9ae2a0207c0d1cec	1300	7
edd4e0f86bac7201c99e502e94a0cd92	1298	36
4b4ab95474c293c48fa2e3c43e5df70f	1295	38
49ffb850646c238d5e971f2770eb26ab	1294	18
6c65d0686d515fdc0eb1970edd17f2dc	1292	29
a6fb62c609cc0cea5052fcd312ff9051	1291	22
89301b2ddc6fd2efcf4d87d4a9a79be8	1291	26
5df20536c314f7f293d4612d0423bb6d	1290	7
a9c454a9a758c9ce9fe0176cf9d4b02d	1290	48
2d98692d68e9d9ee5061a9d73be01784	1289	27
b421e6914fe0fab636032d30d8cf57ca	1288	14
efec9dde098dbd73f2921806231f9631	1287	6
2d6343021cef8716c6f75720c167ca53	1284	32
09cf6df3ca1df20188ad772be8187bc2	1283	27
cfc0f87d35b733f07526f3e6641248ba	1282	29
dff741afa323d155fa82b5eda9c366ba	1281	33
92028e318fd805361f8a773c03f51742	1281	26
69f584cd376f07995f007d47fa29d9ee	1279	27
c2f894c014bfdb239eb7b9077954bd69	1272	39
268fab020b44ea0f1957357f5ec03f34	1272	34
0bd0dd1f9bd5e9803ddd954a3f20f9b8	1270	39
f6bf17f99c19ab7ee4c5fb1d64c9ba03	1269	36
b00d78e97425b48b122d49ed7d421713	1267	3
d201ef05844489782f0eebffc3f14194	1266	34
207b088bb2e155ad93920e022f2665c1	1266	12
eff88c8c94d3d412227a50b64980b97f	1264	3
bc5d67428424276952a9c775d9c8cd2b	1262	35
0f9f6af8fe15a86d0bafa7176742e3d8	1262	1
2e95edff4e512a953166c06fbb6b86dc	1261	35
3f7e368d726e7666fe72e912fd77bb5a	1261	32
4ecd7569b1c6be4e017e2b7977a61640	1261	19
f53da0a4aeed19337c7f5099fe9beeb2	1260	35
5ac7a69881d0a2574deb680ec0f557d0	1259	36
5bde28b8aae3ceb46a43126afa4915c0	1258	31
5b7846bbeff528223bca2e5d9bff9751	1251	21
8a17c40c2575524902012c8b7ccf1e05	1251	40
c6b29f1e619bc0d8fd4ca85d48f0532e	1251	23
0a1f310127208dfdd8e836771562f4f5	1244	29
38992b506586cb7cfdb4d71d29915604	1244	26
38cc021623e74f9a21248af5058191e1	1243	17
8b1d87d91598d79b1d0d050a019862ea	1242	14
827ac089781e17a227e29019659faa4e	1239	14
9c7a30cd174686773281aa3737682c3f	1239	6
862fd0143b2709c8a1d5bb6e1d575031	1238	37
7f8d68d209891d1a18d8fee76709dd05	1236	21
05fa2a935048643c3c4936fef8b41271	1236	38
526164cffe2deaf59ee2a9a43fe957b6	1234	21
adfd7d5a63d83ded9bb6c21e8229ae0d	1234	18
8a0390ce5930f9c2e2c8aacfb12a1907	1233	39
0bbb77a4fdb9b2e3a9b30412742a4709	1232	21
8be2cf595fb5a2a55cb7b319db826765	1232	1
15976aaa6f79bdbf285de3eeec5ab7c6	1231	37
75f8b49663b1beaaa35506c5ab162b36	1231	4
a5d19c193d46facfaf9fec245171a1a7	1230	36
6e4adf2c974e5fe8f05807586461bd92	1230	13
dd7e97e57e24e6ae2d2b9f8f1fc94647	1229	18
849cb68f06d0712fd945ea11905055c1	1227	31
1dbb4a6f8d43ebd8d7f0ebfb8074513b	1225	6
0a3b0d90b587d6aa964349a8f17234c7	1225	1
83222e7f826ebb1b1ceca9928c88172f	1224	26
8938baddd0d5b69864bc80d1d1c50b25	1219	36
e49949141f2355cbf9395715dff96d37	1219	19
786d9d1686b95aaa7283da6f956f2ca8	1219	39
dc6f6aabe8208bafef82816b99c864b0	1219	19
66d9930df68f2b704a7036c17af9d3e2	1219	6
a4a8bbb5ae7b374d99d5efbf15f07cb9	1218	16
6de3e1389252427771a85ed7a686c771	1216	29
3c012fac36c09360553a1854af0d30da	1214	27
2e05412bf5a008d0a0bff2f7215dde8a	1211	3
7df3c41c8cb8a4240e5a2556e1bd4be6	1209	33
d810715e0d55a7d537c98d5b2dbbaa9d	1206	27
5a3139406b5bb6687fe223fb900e3615	1205	31
a934c86fb049288e7af3f47957dcc5d6	1199	35
176fdaffa1b259eee72de0c9076d2e81	1198	33
972f99ede9abd2aab48181549a8b6595	1198	28
21cbb3a7ef07eb26bec04e9b835069a3	1196	35
036cc783d4bf8dfbec389eda6c212621	1196	32
4ac070dc9cec9a268f73bcb3f1156ee1	1196	22
2ad62ef350d20e68bc7fd6e26863ab1a	1195	37
1061ecc6aab21b6d124d8a34d9c6835a	1195	35
3f87125289bfbd726a49f67acebb5d65	1194	20
85f9c78b761e7527bfb8036409253dfb	1193	27
15b73480a1b46c66a1fb0920d28c6768	1192	1
77e5a12743b299f9eb1d71d37d5daec8	1186	34
e3345a2bb6326dbb61e837d6b4e46db9	1185	32
cf6ffedaff8fc0e8dd1eabb619b35964	1185	18
12617f123ff3d361edc2e96e1c636403	1185	26
13ff23efee26ad09c8f6eb667c4c0fd3	1183	31
fcaa14414d622c90e2807bb5550071d6	1182	29
d15de48719890b7c312ca139a0f8b7c9	1181	31
8b10ea3b2a411c2ecdc6c27021d6c16e	1181	35
3f3110e90cea5b732b01945cf12e9f26	1181	12
e3c680b6e990ab93ac493f211e9fee23	1180	23
7efcdd22ee49b7155d3239213ed2c0d2	1180	26
1bcbeecf21140f6de6151e34713a1801	1176	3
c0aeae63990cc8b241e04a2d6fb7c309	1174	14
7340fb199885bd86b374ed9d230b9df2	1173	4
1d98ff6e879a15c5d2c0cf009c6d32bf	1173	39
365a7b7af088d70f6ff4dd98fc02c4ea	1170	20
e31af041f12696558c56add8c7362803	1169	31
7d6d13ed3ef4dfc8928d9b32b7c02903	1169	16
3dad59cb96c4650eac8a4136add76a98	1165	17
a63b746d6ae57d5578c519f31fb51263	1164	6
6ac28129ae89517b4e210849b7866451	1162	30
fc17f05a808a4f70b5ce332d90d82412	1162	16
f01b9ada58d58b20ceabfcc5db693892	1159	6
3b640a042047e146005dbd3f5dc23087	1157	1
67ff0b1b9a4ed39c44f40c6a71608876	1157	34
841cde5e2e512208d524368bfb30c7fa	1156	6
09825b2f22e65f8d4576db34a6511dc3	1154	28
0e4921370f555fd0ad2b22f639fed816	1152	30
d7897bd5426b6c0c6807e84748a05d13	1152	35
47720389115f6fdf9d804fdfd11b526b	1150	16
d3a8dce269fcf914232d8408af69cb4c	1149	28
4b189e7c42f8cbb9af9c71435a3012f7	1149	17
ec51b6003fb7cb541dd3dd10ca725efe	1147	21
deff24ee97018f14c99cc30c6ef85e61	1146	4
5eb8dfee4c73bc67080b6ecf890714f5	1144	34
f0816ad12512ba2149049f5b8846f73c	1144	25
feea751058e295c3298b7ac9e246bf23	1142	10
bfb9cb197b509f1effd43e29452f31fe	1141	28
62268d2541492314a8495346f24aa82a	1141	27
14e5597d64a0ad2ebc3ebe77c186cf01	1134	20
87625a0fd2f02a90f25fc69ac7cc26fd	1134	20
4eed1d9d91f28343e0c44bc2bd71c05a	1134	2
57900c2b767226db5cda5e404e384d55	1132	4
6f5dd41b2083144f90398ddbe0313f38	1132	23
3a2869a4f0a76c167f25c39ba0eb3d44	1129	3
32eee061f110335d64c7d322f12689f7	1124	15
6726eb50d63583c0d7fa6c8132c7de39	1124	1
e9cca51a21a8f60b86f28136c281c2b2	1123	24
7af0f14875198efc833a44f921d4a422	1123	33
842aaaeedec3182095087b4d055ec8d1	1122	19
46d675ff3e0f39b2d30e1a34bf61f1ae	1120	39
22781b03ffd63bc2f2be3fe364941a78	1119	3
84ced3f07cd1189ef3d6e956f863ea7f	1117	32
378866642343a5917372eb83d365ddc8	1112	18
db55cf487d32e776ed5aa78684842e9a	1111	30
580c223332ee0642453e7df5b89864d6	1110	34
fab5259a3b1f1500194b92e8e7156163	1105	36
03f96c16a59c6395303030a32b533f31	1104	31
9f44cfbc1bcce190b2ddbfb1fc47e1d6	1103	25
986102b4a32600eb2a13ac519d79930c	1102	12
b7b67b75cdbdca440389aef10cf12df8	1102	35
8d06cd8ca13b948493dc17332be81bb0	1102	7
b0640674c4f653f50a7f4fcf85592ba3	1101	2
dbc640372340de832b32cd2f84e975ed	1099	16
88823b25e5977c052c46b44175fc5e18	1099	18
cf68c211b0b0ff8d652d906f0bbd59e6	1095	16
4899ad1c7fc2395139221212d8ef009e	1095	5
a53ab5e811dffa542e1f63c8f69d8220	1091	13
7042264aa1aba88e69ea63406e104976	1090	24
f23853bb5e8d9b26a6a38ee97f350b73	1089	30
a137b69aa1657a2b95514cbee8bdced8	1089	33
96540779c736060f07f9dc2999345bc9	1089	1
2eeb653b4eb68c55c0de75f20f00056c	1087	4
e6277dee6e028057c1d433cf88b52176	1086	12
2d80e1b1f241e956cea6e4087f89cffb	1085	45
e25ae8720b62a15332d834f3e5144860	1085	1
603060428a629f87c0c018a4d42e2a13	1084	24
647a75f1523b7f10326a331b0f70a40e	1084	9
7f201629bec84586fd4835437989d68c	1083	32
c2214db50fe67ccbe290a81a3e9078ee	1083	39
e60542c32ae1fd53a036325f5534ecc0	1083	2
78b74084ed443be2e652e5615595564c	1081	4
e42b733682b1b9a43ea6c53425efbd4e	1080	17
7a47f76c62fadc598212a0590c107751	1079	34
7e9b554e4a64380666dd21cdb5e07bc6	1078	22
7ab59481e29d800d9c6041eda06a2555	1077	10
3f0f8506df32c13017d90985e7e6d786	1073	31
7103a0b107eceb5699668bdfeb4bcb7f	1073	37
2c115be5ca92209276826794a897c3df	1072	34
55daa6ec30e15b963b6972142faa6d11	1072	13
439237d813e45d11f5405a8115fe68dc	1072	9
7c9f3f21e84c5493e6b81aebefea7354	1070	40
60fe483902ad03a2ecad40462673b409	1067	4
3d60f07c9536005a03493fa9e410b328	1066	17
047e329cb62d9506459289911429b055	1066	1
ede26c02e7d6b785369f2ef2ad879f1c	1063	37
3764e9179fe33ed2347ccd1dd854a724	1062	36
95e8321b35c9c87dd84074e197b6fe36	1062	7
3efa30f682005a4c029775e64203340e	1061	28
967971c6a4015bc808384ab3c780f3c3	1061	38
2e23312c291a7ccbd44e06730f39e6cc	1060	36
c65e0d58538e0e0aa192025785be3ab7	1059	1
c06fe55cf72bca3c66e2c9d82628677f	1053	24
47b47d38cf27a7d0c124a916f4b7e987	1052	35
5486ec23b8c4d8e8fb28325ed9e569e9	1052	16
2d97a747e17a1ef15ab02c2380ef251e	1052	25
7c912820ad2825a3e151d0dde749bba6	1051	30
f57c439ca1edd033232773d3559c787d	1050	30
da68c805be9b35282ea8bcf2723ffd4d	1046	1
e1b0a74d341ba21859c3a9f91d07f1aa	1046	27
24ecbc2288a6ed51a285e1fe98fa38a5	1045	27
4bee8ff30e1afa8dfd06a58d91030b0c	1044	32
4b82641d515e6d65cdd3988a84f422be	1044	5
217760a05b998a9b7f7421b001dbbcd8	1043	37
97af7ed2b654f433915933735fc9fd12	1043	21
107838651eb966b760622d84455bb5b0	1041	15
99a9c3b4905b07ffa2803573b2e4825b	1035	36
506211f3a0a9964a460ee0fe81c34c8b	1034	22
ee8313d46ceecb8e39ce578ea9ecbbcb	1033	36
b13e96519e31f1e58a1944eef7eae331	1032	22
3a05a718126fd25f3d1377789c77fbbd	1031	2
10cd9fa87b35cc2a0655bbeeb70a568e	1031	22
79fb702858e3a2d43c5e624ba9e8a249	1030	22
4e008cb63d04ed094f7fa19bd1a01ede	1029	5
03c46442f742786e47d496a882e97b1b	1027	4
b42d068cf66d13bf5ccbecb9be0195ac	1027	4
d2d6a5e3719420dde8b1982c5e47c9c3	1026	26
a4a22fb681b2a21550eb2dfafa9bc14d	1022	32
bea21ec4317153d9ea2d060ae9ca1368	1021	22
4da275b4ec8455020c75bfeed33c4945	1020	20
c2577356e6a137a5b8a7227edc99e002	1020	31
803766276e802e0d0b3d37adfda1b942	1017	39
146682fb8900f83e67b5db54f1df4f90	1017	17
0cbd6e07d93f0af20155abaf8d9fd9d7	1017	19
107b94fc610c610ece6b98ca3af48719	1016	7
af5bdffcddda5c77f4b5931384ecc5a4	1016	14
74e67580234354db9c3b5e69b13895a7	1013	6
f28fe616696c4cea09e94904c49a2c1d	1012	13
5fa21febbe3bb33d7306d947e1e7d31f	1010	23
fe2162cfe5075119ac65f1d4c07595e6	1010	23
4d69669f64ed54468fecb044355239b7	1010	28
ca591eb47943a06d50da2f51211b02ad	1010	23
fe8868af6b96fbb9aecc3d0125d00f03	1009	12
6fbf311d4df795b1910fd55d0780eebc	1008	28
60d07456bacaf60cfac2a079e7ccaea1	1005	15
9bd18dabe896c39560585a0e3127b50e	1004	31
193482c53f51a33573fa14809d50b19f	1003	31
e68369864f510f154acdac52d4b82ff8	1000	3
e0da8cdea8a8a44434d6c1feb838cd3a	999	12
55574825bf42a32361a2fa0a6747ba42	999	7
da66076efdc7ac99e393112a07106c4e	999	34
933db0e5d94d9d844ffea0909c9c95d6	999	12
911bdb38083713c93b1a02a128cebcdb	998	39
2d381546f618f15b09e04a119565b6c9	997	35
234c66e41d0fefe1fd232df84976d551	997	10
dbacb71ac66f925aa01e0fc038019200	996	7
6bb29d932f8e950a9fc31272a790a713	996	31
14c248ff0079d9284e24ed490d07c5e2	996	21
19bf878831b9b5ec31c3a16d3c8e4542	993	4
5d2c6a3a05f219dc580840b6e03f7b24	993	20
23fdfae17f61b89f761b7351a0c9d351	993	27
c6d817f14be5e990c7d42327550a0c98	991	17
f12440b802625677567662d20aa3a1ea	989	21
b176abf45f2e7c571c801fcbb5babe2c	987	20
f7f6c78debb904ca36bc933212706ceb	986	17
24fc7e4637db7c62020f01d9c33166a1	986	10
37b79718d9010c9927f730e93b5c00db	986	40
8bdeb9afe3ab66f4ebbe23ca53f5c573	982	39
4566fe7e24aa91fe2ab6d6b438a35e26	979	44
fb1b0565150c2f3a402a2e019d8b6b99	979	3
332de0ab6c011a523afe029c6d9edb65	979	8
81d269c6b0dd2fad7f3842e3825f8a23	978	1
ac54e048ad8740a273a12b72cf35cd6d	977	20
47e2a9b922e9ef7497e6bd67b7dbb8be	977	14
12ad7c4fac09538f6cef3efc1a8145dc	976	10
3a80f9ecb003b9384a0eb60d0ac274cf	976	3
64f32e45a9d729abff5846eae21358f5	975	1
7d103a169d6b20b9ff6a6bc568ff18f0	974	23
f012b8993933acdece2ba508874d70a5	974	35
ffebca6038470dce88c7c888f4f22a5b	974	19
e9e4177b07810b7ea4b923be65ab505b	973	19
324db2c4cb45c9b5ce286ba22f96b176	972	23
c0f94640d0b95383d9691b53451d0216	972	7
4428fe3ad1326df3e759c1146d795382	972	12
85d793f7b31eb4e6f456c29c9068d4ee	971	8
75f914df6f0518d6b97fb0394b1d4ce7	971	17
e6cc6d4c8f02b9610b6c1fb1ec60ee7e	970	14
c046c1a9563b36bb33c45e38475cf1e7	970	8
0f50b30db7c44d8d0fadbb72d25419a7	966	21
cd6e440fcf5fc648b75d7baec035024e	965	2
cd221cce63480061810d16e8d9ae536f	963	32
dd148a6ee9a7ce3dbd59c4b29d13900e	963	38
3c104ef3674ea21d2d22098c2f4a6636	961	19
eee33d607cb76be6277c9abf4a816f10	961	3
9269385683e8edb4da4fab3fecdc8679	961	26
284d330bf1174109694ba07c8d7ec160	960	4
6551aa6e8531f4870d4f4507761881bd	960	4
5758aae65e7137be9a88cb4b551a8f17	958	43
ac3bb66b768495f6b2923ad5fd10af9d	958	5
61cb1314019e8426009e7d725051f52b	957	9
176fcf8b13a61896c0d8b9f0727e35fa	956	20
c89e4210a25d98903a93028324e14961	956	33
e9beee293814b77b272732e34edcc006	956	9
24884432a7b4a3b9c4886bd6784f5865	956	11
668da80d5e2bf6ef9536431ccbba4ee7	956	6
b430752b27d747ec900255d78d865669	953	13
b64aa10c0f2cedc31b2656152fe6c22b	953	33
38f97d87e8763e760ff0bb5faeebb6be	952	9
6c3cc5e18f75822520e1554df7a0b80a	951	3
29d8be98da91d4e19e9f209ad351b439	951	43
c407e3078bb5b72869fabbf0852382c4	951	35
a898dd906f8d130301cb3d977aaa7912	951	26
21a9cffefe7abd3a4e8a50d01ee4a83b	950	32
cac67abda31afde14a08329ee1f61b85	949	10
f4904b552d533f8fc4ce6707638790e9	949	4
8ad377beda7cbd3b1cfed84773751ba8	948	23
b6bcc8c723be09e85b8cc78934e745d6	948	4
47e2c35d042d717204ff7acf673e520a	947	11
dae67afb1b00a558583e4b4ef2490053	947	23
379d4fc61dd5a3a2770e9bf05058b91a	947	28
13c96e86aa2aa48e848224e97f9832bd	944	10
825c4c2918f34651ff6710b434e635f8	943	35
ddedcf44f45e1a61bf19d541fef166b0	943	12
80f9a66ee23084f443eea0777ad44710	941	30
123712e9f35d99d411ee3e285027aa35	941	4
16556a1500b30d8e5c5c7afe2c3b3471	941	7
9d76902b789735526d3002d0794e8f20	940	24
fa7cd86998f0d0ddbd0917c703f03c73	938	6
885f56676ef46d28d58897e739bad8e8	937	1
31887308189c9cfa354d3da5e333c000	936	20
d29416e3c79593b3b0a2295d04d2a9f4	936	3
93f161420a9a7d72748eac05e3003d1e	936	29
78df82a90f88d9b58fec4dca17c09686	935	33
dcacab7fc4351364a7751a19192dc5fe	935	22
103f23f46dabf38b9d2bdcda35eb594c	934	31
288604d823ff3548d801f38b27b9ae82	934	20
cdb9c0ee3bba4c3d8b9292eb575bd9e3	933	13
d356f5b1f0a66f599f2eefa8f2152bdc	933	1
1deb92c615fba0fdd970af09c1d0a8f5	932	9
e814300747821caca22952cb9a3c3e8b	931	31
1b102ef278e06c404af3030018020f10	930	4
d2430df2181e0bb7d51ff132e0288dba	929	19
68c32ad925e9b82b763b0b026fd2f54e	927	21
889e944fdccf73a820d88a438ba348d9	926	10
88ebf233fec3624c8338f0d953644703	925	2
f89fba57d2c865f1e2774abd93e73264	924	15
ec2bf538d9f4beaa7f02d5525d656932	923	3
8e3598c6167db0cba2699163cd4c9cd7	921	28
97bc05e95352b0a768898d2f9766da04	920	34
866334c098bfcfd52583b9b8f4230fd2	920	36
f4f43ee19b210d900d7b563e41d6a873	919	11
e894f70d92adc8e5994d2ae8764ec497	916	6
48bd79818cdf5bf692c849a52c2bd891	914	23
9846242d2a4af2210978be229fe80fb7	914	13
2b3b93d01c66da48c1397e06331b67ca	914	3
b3623b327d40ef4bd62d149b3eb77fd7	912	27
5caac6f7f46bf8343ab236a08165a912	911	36
c9987a1acac0588d852574290bcec518	911	27
773269688b869b1570a4faab0f228530	909	21
2973db0a4e50f30e1da9e67237dd166b	909	14
a2e521c0c4cf25a6cb3408fad8a4198b	907	24
a8b0669fd7c4051f900141fdd790ea2f	907	26
07945fcc5380cdc60bb2873d7614f27b	906	6
43dae15848c795d918814c61db43a93f	903	36
96d6e59a3da415a085b14f99bb495b2e	903	28
38c545cd5cf8100028536924e31a8405	903	1
2c047fc970d16eecfaf791a563af9916	902	35
840a714be3e1223346d62d4ca1117d46	902	46
471fa8215e2eaa35273cfc6488d44fc6	902	26
d48c2804b3530d210ae32ff93b05201a	900	34
cf963f1ede6b70155b042795de815d40	899	19
1e3f9ee471bfcb20d0d16917d31cff35	898	1
7098f7dd14872c8515d491a0f2051c81	897	4
c6998e332d5ea65ade008581d1e3b532	897	16
edbb1cb576d7fbeb2b98d53a28fa5756	897	25
8a05c831429b7637527c1f30c94a6e3b	896	8
a36b38f754f6abd278aeb9dbc7696343	896	6
f2812785cbc4a4b379e251ef598aabc9	895	34
6a0f0fda2454e1b4ca83f816e545edfe	894	17
bf2f4a2fb83a0619ae099d48eb048d95	893	1
c8264b15bbe156d4f2dcbf7cb5b1aa5e	891	19
3158b96a5f467e7617771d3a5017f007	890	34
e08d7621409c9cc29905077ac3d781b7	890	11
c5219a02c443f40301e5f4d3fe9c9db0	889	22
a101c3194d7134c4e01275bcf285a9b7	889	17
ad8aa5e61ebcc68eee9f48956bbc2acf	889	14
f62cea2347dc5d69a589cfd610fc928c	887	9
d4cbe30d119d1c396467f2320b7df0c4	884	12
dcc00e6d8498da96a64f6bd41d033f3e	884	26
beccad9d31342c119b8cd63e371b0ce4	884	3
4ef2610307a1bc676189443eb4ea7314	883	28
93d0bbf352fdc23e20fd911909f8027d	882	24
54f964dbf3634a4c750daa7a03d253d4	881	10
9d701e5245773692c446481176091df6	881	28
d02e0361e395529712889b96b3d9ac8f	879	35
43e8f09d44d7860b76773fec2fc11e59	877	36
935c5bcc9e6a0764712b8b2234f939b2	877	15
1fe89fc337cf5bca31704fe2875350cb	875	1
5622662a7681a0ea6a18cb5ba1574ebc	874	4
c2fe1ada31380f05ed7ab9a67d66f4f0	874	2
8b6f5cbb778e1d9ea1453c7bd60059f6	873	24
02ff234428d17c625fc62af5f1e20e0f	872	12
3ff4e0295870247d074efa1fd1c8596b	872	1
90454f8f5ad89657bee40bab3d017317	870	25
ba1467b961158d6c663f0859198dc19b	870	1
495b393f4820c2eda1f0ac8fdf17c70a	869	14
07f2274001d1a3c816a816ef74cceca7	869	34
e050dde37b60363748e00b8c866b0232	869	2
3424ca63640b7f76d17f90ae4d1f709f	868	17
4bb2b285f77c220099ca14b632ffcfd5	868	1
b80c85a5bc426a21a8df806db45ea407	868	22
e166cd6385f08fe532c2e0d101b497ff	867	32
78287ff8f30545c8c09896f63570b32f	866	22
5bf42c04aca29401309a18a3d248a1ad	866	5
f14eb59cf6a8e31807dce90f5e221200	864	21
d7467b26ab1bc46bf4446d43a7864a58	864	36
3575df70a26aefc79089d11b11942f96	864	1
c865546372b80aa36c1a66ff5115d7f2	863	6
7d720e3a433ad05d2ba4edf574328852	862	4
dd9d7d6082f35208b309fcfe194c0183	862	7
ec2a0373bf7166eb206f627b6cc2ab20	861	16
3e964530ee8fb55e159afad827819ed3	861	19
795f39a355cdd3b0d4ea003315d46ebc	861	1
70794fe0c972e3c0559613f9f165c9f9	861	2
14d0c86974569976f630769c5d4720f0	860	39
2634fe715488c4f13a5e6c7f0be03635	860	13
0e3b09508a61f63c21e0d30248c2b358	860	5
8052cf4043f80f7f7ec33512fe99c7c6	860	1
c5509e30022749e020859a19eded057b	860	1
71cc9e5aa3c8792c18fbb373cbea0722	859	6
00cb54b827afa1bcc867c3d71b09b435	859	26
8f7351b88293451571e8fdb902c26462	857	13
67b0a71a3b8a85d6aeddc97d19b2cf31	855	33
f2d0b17ca232c6f8edbd59b53d121bd1	855	2
5f48516292d533d1d123eaa0094e405f	855	26
991c0ae7fdfffcf4c4859908885dcce7	855	14
cafeb3736e522f41cd04acf87af9bed1	854	12
2afdf0385ab7dc7cc4a03410f14f4f55	852	28
dd60f1e87892f75b1c99817db061cfd3	852	15
76c0b4611b73a753095a82e2c90c4819	851	14
1b35a28f22b85b0f42dbac0419c844cc	851	1
b7a4601e3cfb29752a317de0b5acff3c	850	25
24ba1d0dc5de6bced68579030b089e4d	850	10
0e6ba104c07c3a929d7c38bf8efd6b78	850	1
f27dd73036e8b515d6c588866813192d	849	35
9f8d0489f1c6b3af172f88a84c5fbf54	848	5
d86c3920a39ff06943260c349a96e175	847	31
f337adc7428cc6862991312ebe03a4b7	844	2
dc61d7cd7ed7e287c331caa5784246d5	843	24
f01c6f4bb5eedbd3d97877310f21cfa0	842	34
e64b5ed7b388411e13a544bc41d2aea3	842	30
c7f021457ff3c14fb1c2df833c60079b	842	20
e8be02c66a3cabd691050fb8ae762dcc	842	6
288825e1b1f5736fd6a20f8e0c6ca56b	841	10
abb806347f13a8b544a28f6bc2545378	841	28
3c70fc6ee712b372be8c857910e43fe7	841	2
d437c24d6fce2c9d40e606e796f6687a	840	7
201ef9ceb04a50f267d7e20329d51fde	839	30
284174aba774afca79e5c076a4cb57ec	839	33
b612496be1b9bdc375324a8f0026b6a7	838	9
0902c68b1fdc939bc63eb5df8e83a2c2	838	27
d1729d93fb6025f3feceef6ece29c686	837	15
739974b8eae3cea4723ec85fe7de5c71	837	14
e34fc9cb86a009eaf67c2f36c6804e0d	837	6
dfa0091155642d4d6d3da7c134ca58ec	837	2
0f42756713e31fe36285d48ff4a0060c	835	29
a72e0dd0f5fba65871ebde3a1f7f052c	835	6
176d8344414d104b5289bee53308ea7a	834	27
a66a42b1302c861ee85fb1986e036bc5	834	13
bd95a793de04e659418a079110bc5a14	834	7
7343a66d90b480851858bae0211fba22	828	13
9b46df544ec5262e00f84dbeef0d9ef7	828	31
d2c45af2f87c3a77cdd16ffc34d9f201	827	39
6e1e721e3499f298e3a4f7ffbd672938	825	36
35aeb71296cabe137def543bec747278	824	12
afafc0609e77fca70ab47e010e7589bf	822	8
d27abdd30ae27edf89167c0218a4236d	822	9
21b7fe77c96579f9a1c7c58d0a2718f1	821	8
bd6dbffc51c0b47db60af17050854c6d	818	32
8f45b5202b16334cd2c31b8cb05358b5	818	3
9c9320b9849a9dd06c45c3836b37dcee	817	9
9f8ae42bec975277e3c188b7eccb1d7a	817	12
fb28a56f4e223cdbc73e1506b017a09d	816	14
96d9c34580ae55b51b65f686e63bc348	815	6
712ab2a6d1eb14cc0fea6c50dfbf7a01	814	3
8f05c35feece8b5a37aaec1957391eac	813	9
74d5e9242289e4c550ac70fffa875748	813	21
95191e9b05c9c85dad75ba3ac51142c7	811	33
f155bbcc31aeaeb31dd759009ecee0a9	811	4
7bf4272cfc590b0fc2a0faf41c3f6710	809	27
f66edc6fe40248477a66b2c758488094	809	16
4b4a81e31a7395d02c726c2fdc4f669f	806	34
44ec5a861370410f314049dede7d94e1	806	18
8ea6d767f828a09909e8442cab70dcc1	806	2
60f04c60c75b462dbb6f53eee1b4fce8	802	3
17b7bbba15a68f1fc4d5ab572544cb79	802	30
690374bd56eb3d989ef1aea6119ee1bf	801	28
6e8e033bfa9562e609427180c321fc2d	801	40
476ca54c0b962e7b62e01fb0fc01890f	800	13
41938f03de8aded05907e092737be45b	799	6
4049bdc0176fac6debff3cba1afd0921	799	36
9d6d4e799f2fa8722d2129e54308280f	798	8
9b8548ea52076d0e736bce21e55a08a1	796	37
da6c046382382271b110a429b3c6924d	796	29
ab9c8d0fbb461fa0b6b6fd66b836e286	796	17
2cb4e596345020e3cd2ba29619ecb607	795	11
7e5b012f907a525b9240e8f759be3748	795	20
17f016e3298748a0eb03b67eb9267a19	795	20
688a7b1d1ffaa6a10318c025e486c304	794	18
d5746e705cca61f15bcba7f0164185ad	793	26
a332a0cd24287a4baea4ba650f54a1a6	793	7
a947196db77ce893f4860c01db6c0771	793	18
9ed59f884d0379aab911bbe5581c8f0c	793	22
dee93cf6344d8cdf062c0ae5523411c9	793	1
7f84e7a2c7ec5c13b5cdec38695b49df	791	14
1a3e8c70ee7dd7be9e8a002b0f90b670	791	12
5b77a3c993d1a7b49b39f95616df13b9	791	1
986bc2953d778f7b021fecc52032c214	791	26
5a2171604a5b929e83f947c185b0efb5	791	24
9afaaa822bf3b7cb6afc056345d40061	789	26
3e81aafaaa4142922c68c61db9b2c97a	789	14
3bf1d9d8a382d370eee6b77d41e1ccee	789	8
2d1c5a35120d90cc0b9392e66e67c691	789	23
0811df735856854c7f2105a8bc722785	789	6
63c8c982e286a728836767a0360f3c86	788	24
4a211431f9059f24b4aaeceaa813c193	787	14
fa581f471169eea3459ade847fa49793	784	31
5c879d053537e82d93b2f2421c71c1ed	784	32
ae8b35621177d18783a4cff7c43a9d08	784	15
c30c72466a6faeb676b8e7b3272feacc	783	1
06bfe5b6423c8796dab47d73338470ba	782	24
f2fda11df712c0fda05a5298295c2b6f	780	12
a3269c648ec955d45d88dbd6c49c3539	780	14
5658fa13327bac092b029768c515d78d	780	24
3031833c2e535dfefffeba91893e2277	779	12
4d7100b5449084f406a1b0d199f871f6	779	35
5b9df8420d7f0dba43fcd669247a57e7	778	2
73b161df629f33a788c3e70c0e66c3c3	776	15
684ee48787b38a31c1be15dc6db91f2e	776	30
42a24d956d9a528b2562568b9de27f68	776	22
97e5059c7ca48e7e183052841112138d	775	26
74d8d563e5c3468956c82d716973c738	775	24
898939321223700cf7a7123795ebab64	775	30
be689ee08182851e6a0222ba6e0be408	774	1
0afbebdc8dbe7981f405183534416a9a	773	18
d67256a82a29a047912145316074833e	772	9
b6918a22c32072373c26b795a0c37339	772	31
79a488eda724c9687adc4503647b20f4	770	9
6a00d678b2bb07820b1f9e84a803a8e8	769	26
d15527e43a1232a9618576ad5b7077d7	764	16
a20a726eff57e3f2944c8351c8ee5413	764	3
c3f4a7708e57b7945b1266d70648e69f	763	5
d3a0da4fb645a64c3418f6de9a87d875	762	14
4ffda62667fb373221bd9c4874b91f1d	762	19
d2f39d95af32819ae343fccaec87f568	761	10
137b0ce2a8995c199839962228cae3ee	761	23
04ce45d9107365ad20110bcba9555ceb	760	2
8556478ce1c27dc585532a9d682016a9	760	8
5e70a135165d335728c90abf14a99699	759	14
5c4d07d233e5f531d0b64a7346d98a91	759	25
fb132abf88e813d54898b9da521bdf93	759	27
b64de474cfe3f99bb7618f342eda4519	759	19
81c5c0b9d950029addbe895921f1013a	759	8
fa190992875575fbf1600ea1ef34db66	759	2
06a6bc7994e0e1222f07b61d828c966e	759	1
e71cbd2756cbcba08e9976d1c6246b23	758	26
ffaa98752346b1901a7bd7934c38999c	758	2
53a193274ed38a11d3d15183edd18d42	757	21
794d387d9827a9903b29b7c28127d20d	756	28
c7d3075ecee63cb00d36debb28e81c47	755	29
0f31a806c3f4425af100a4d25b726959	755	16
8c0b059b04017e7426212ffcc7122e82	755	11
c0ce550704c46d5a96de9d43c17c833d	754	14
b3a86bd5eaaab1a29781f975aaa70993	754	28
20d053a291bab3e1338ba024fc8497ce	753	23
bcb647e7b69666fab5b7b6b93afcab45	753	29
9254bdf9c1e49e4277a3308d84e9e8a2	752	26
2cfe32cf292afb9e16a9620475323a3c	752	4
6e9ec5904db20b0c366c1d4e87d179a8	751	25
b87eadd7b6ab09d935d42ff72ca3be9e	750	10
7dc4dd08efd9fc0f0aee1c647d0be832	750	12
185e5afc6202864e8b2ff3dd1937552e	749	8
07014b675ab55a40f521ec10c55c5bd2	749	11
cd8af8aa682c8796f25ee4a220782717	749	34
cef8361a1b64cb96dd5c321441d8d17e	749	41
57da8a68515b9155f8270e2bd3148582	748	19
da4e8019b15ff215580dd710708d9e6c	748	16
42d7f4e7d43ff0885b2f918d4bdf171c	748	29
ef49f2d1bc9e0905ea33cc61ad96c3dd	748	1
f75be2eb8462871406caf5f50caedf55	747	19
28bd8041816744b95ab441dc8ace9226	747	25
68b997f46948bfee1eba6b3853d173fd	746	1
e3e7b3f9405c5e1ce5af4e97eb4cc28e	745	17
a3e8a1190d10a2cd5335760c4ec526db	744	12
380b9e4a7f47617e1966d6a4b830d5d0	744	1
96e11d0da75e1391548e5fc206d68b27	744	11
bd3b6352444f4ab926e5d28dd79c97d6	743	27
c18e699338da52b03f8d5e9fabd87cd0	742	23
12ad2cc9d3e4f012a942d65babdda7dc	742	3
eb3232143ff820404caeb82e61ceea35	742	10
f329f565155253ee1fb844e69c715fd1	742	9
eb8ad0eb444c26ac8ecb8b0ea8e7212f	741	19
3074eee2adf5d78a8b9b67ac9c74291f	741	16
a0ab35ba5e91c56021844e9155f23805	741	6
4d8819717ab9fb109defac8e5f5e6ad5	740	3
37462359ca486ac04811e88d6bb5c31d	740	13
52963d76c1e664c94a1702e2e1bb7171	739	14
e17f82f2aadd880f2da9f47cca448c49	739	13
0fd7865ab918ef4f4a87d73b3e58ff3c	739	5
37a349f30e2c58f773efa3c3fb98a393	739	20
937c1b87eeb18ff5d9ebf44706aad92c	737	5
713342fc3369c34e7cd53ba874ead122	737	7
ebf455be6889e9ee5101eaf2bfa2d86e	736	25
3a1f50a3c5d3ead35c51963de8741129	736	29
d124ea606dbbf7c5c1d86b104042e6a1	735	3
5ba488781968b0fd98305aff3e3b0730	734	24
7d84286f489c876f8a0543b6245ef453	734	1
6eb3f747505b027607654373c88891d2	734	37
16903de0f9b43a48b8fd0ec01050ceff	732	11
b2154aefdeb68dfe5081d0ebd0f5000a	731	7
c8b1f144697cc7d8405ee60c2ed0f2f1	731	23
6583a4f38f4d91d13269a01f994fb5b5	730	32
ec166513706852541cc5bf82ec2cb3cd	728	13
5a03e9c58edfb42759bade61bd5a4f71	728	18
906ebaa8ac583bb68375eadd38b5b3e0	728	19
18bdf18c765d3261273d810cd8518c9f	728	4
b46a985d4959fc07003247619b77a55c	727	30
1587acea95ec5ccb8f1b380de40f697a	726	1
5339afe1a6d75ca521a2962b37e5a51d	726	17
ec8d98013c8b5efa807454e3290b90d8	726	18
65bdee7ba749313b90f64402db14c54f	724	3
bfb70a0414bb8c680938cb7fc811c27f	723	11
8d72703d149078d0b82fd4f6619279de	723	8
3ff917683d681d256abfc95cd9a896d0	723	2
56a74b9646b7bd1ce63dbe53cd5bbcb0	723	10
89a78f88079e3620f024f78fd52d2e25	723	2
4c4761904f57a70953671f323220eeb9	721	15
c99736a1bea808daba493c920eaf5960	721	27
33c00b555e9a8506824039f92a152386	721	24
bb85d96c968acd6590345cd9bbd3b035	721	11
7df01684675f00936e723950ba66e742	721	31
711d0c380c362bb6ef9c4c7ca816bb34	721	32
fbd5e65ddea2cdfc09d063c431306e79	720	20
0ef65f3f48ec7ec6d83e5fde9411fa98	719	17
394d792560cbaa02a91cd0606e38a4f8	717	12
0c149590db98d02b5007b2628bbbb266	717	18
b07895ba1c6bd7f707b5df6d0ca3fc17	717	29
ad79527c6ff41d1254659cbdd611bcf9	717	19
7ce90a8b93127de389dc1e09cd852218	716	31
d657e24c1f5861cca272f51909e0eb07	716	12
86dbea46408494a50dbaf1ab507283b1	716	1
525bc123b813842d130812981fc0bb05	715	20
c8225b83404f2a1eacebabd8d6bfab49	715	11
94093acc7c19fd1015a996e5a6680605	715	25
c303bb8d86f9f0293c78ad6fdf5f4215	714	23
dac341f41bd486f934ce15226401f74b	714	10
70e653560fa762a26d549c12b95f2172	713	9
a257303b9ac88a7aa1889af569046af3	713	3
8004e86fcab13e5037a384aa0686d335	712	18
e380348ed1dcdb1c41afa8f12e14d797	712	10
d60e2d4664bf272bb8d805a03e0c8a55	711	27
d171430c1a6c33fe2a54c9b148c881c9	711	25
a6039bd8f38804a6888a20019563d5f9	711	18
86ed9b11c605fa40a7d3c8bb7f383b0c	710	6
4baef66c6d9852005a31b78d3e4a4ebe	710	15
403a01653bc6e52b8279ca750a7066f1	709	5
904efa515649184ff07cee4c7b77635c	709	6
507d29952ad7d0db4f8551865642d878	708	2
401e0ae14ee66fe0e31edaf0f3a63664	708	19
71fa02a4ab0f8e551ac3383a3e75a4c5	707	11
0ba443296067267fb34456bcc9725640	706	35
9cf54427fe5fd080dcf4382700e1df65	706	3
81b5e30318fd4d4c1ddf384e402c46ae	706	6
dd205f05755f7ee7fec5718778fe1898	705	9
7f4884aa3350e37e87454ac5f398aaca	704	16
a0d01dd352efbed67bc322a218269275	704	1
abb82ef6a65874750bda8a6be68dbeff	703	11
06ec4f6aed096ff90c456e01d35c7b60	703	17
5e0537017f8a290878d6a3b197d5e4ac	703	15
b93872de4c96a36ffe21aad3ec469801	702	22
280fc2d0954cab861c2d4fff016e3d42	702	1
28db0a98414fdea4c8ccbafc0a03d7d1	702	2
a63f57d9f479c7f2557a9855fe413e81	701	34
f387ccdc74b41c45a3d55d628e89881a	701	7
d7e8f6ee02ce08cb9a6635135d82ebc9	700	25
def5a012a4671e77ecc5b140bcb57b60	699	22
78fb38e36dc021421fe941357cc80a40	699	34
c1ad95870cb464eb5ba9149399e5e625	699	9
2da644dea585931f17533814b103989a	698	5
3f67b844e7c311462ac34b66a7faab31	698	8
0960c8989a66480e7bbdb4724b71f6a2	697	12
63bdca8ccee6e013ee57c12b9c4263db	696	28
9f2935082517b7eea1aeb8db9e6bce7f	696	1
20766cca4e7754143f9b4940a256f971	695	9
344a22a37389e847850e597373e70d49	695	6
472d116b36dd2d16bb769b9e40ab7bd1	695	16
598632776925ad814b463bd6d4b632bb	694	25
8e0bcbd74143bd3757b900cd8fa8e0e9	694	7
32e8af5921621213257cac6cd5b4dd2f	693	32
840cf158126ae92ce17ffba2927e18be	693	1
6a116a8049f90b85eb13e692a40c385f	691	3
48432f2573aa748ef512e1a0972e3207	691	20
20d450c237a7d10671a64a25d63742dd	691	28
8663f8b1cd41607bf86eeb6e764669c4	690	6
37798ac284fe449193a3c972dce67c9f	690	1
ff31939223a4e93ee67fb2360f732f07	690	28
b7822372592a0f246c5eed00f4200509	689	12
62c77d0ef68fcf39ead1137ee0afd99c	689	15
23f0e236a91a7ef96dc018986b8179ba	689	3
db785ecbd5ccb785e03c5c634c704c3f	688	11
c687f87a96020b3cdc208d4e70d3508c	686	8
da2ed58002f3b3b05b86eb330903bc84	686	3
8a3005b58e26185403276a5e8bde3665	685	11
c31fe7def8bab03dba6f85aa3a49dfa9	685	2
3bcdf5adcf390a19fd5ee774a91609ba	685	18
8238e54d5e618b6f2b9dfeb8abcd0a0c	685	4
41232bbbd7dfdc14056f70499015d79e	685	11
c64d06f28bcbd991308ea2788177b289	684	13
14d559945c32932cb013c5c740097e79	684	12
549079697bbe27ca718495d196097138	683	21
ca0ec72fbb74af111de1df737783de1c	683	9
b9c125425032f35f392cbaa67c58d746	682	12
2dc1995137e1932e13e73757849a2131	682	1
875ce768c032179887e1c07ab458b7f9	681	3
597f0c5f51efb83aca40d1d3e852b61f	680	17
1889c79864590d606e185711473a9f05	680	6
bea9b5627e3ad97ffd69a722f30e0be0	680	27
43638c5cf59e4febe519831b0decc578	678	5
837e7983c3921784607e24d0388852b5	678	18
8a964378445684261a7094b911cbc110	677	27
f4ddff6f8f3b760f07dcfa11fab5ea8b	677	6
660c4b4cb5617910115c1ba252188ca6	676	29
a75dcd0116d820305d6b9f32759597fb	675	17
bf0372d829b92c0884b46c9a320a187d	674	7
3be82da3e5ad2b73b934fec50525029c	673	23
00eda07a0ec05214c850cc8ebb77778d	673	22
f78c51d75e392d4b15a1f9df697a1cad	673	20
9d30eb430a99088d95189851c6a6cf94	672	1
ccb882dc1b7578d5937112eca5a79359	672	8
843edc2e4ea1ca3eeda3b1d0de02f4e8	672	7
f87c01b20eb43ab46c5d397888977709	671	21
802dcf5a484af47ff6ef1c05e8a91b96	671	6
7a03c9bc11fe57c3547806127f2e090c	670	7
c53155061c2fb35d5d7c71e6f6dd3d82	669	36
dec39d089b63a54be3ed1449691f0f52	669	24
e7d535eae09477086143a8b865ceff9c	668	4
57bee73f04bcf44234c85f72cc86944a	667	19
f045eceb4daf2f6fb928a159a93813cb	666	3
dc6dd26a94a42e4aa32b441f96092ef7	666	3
5d54fdd713ab14bb7a52c4d862eb7cec	666	3
95259cd4555ddb37e4a87f187355b885	666	31
0b3c12747d8236d1254d90900406a60f	666	33
eb50c68320eebd88910092a848d3e279	665	13
9037a2e875ba953d29d0726ad1f53022	664	17
994120b9bcb5f6a114b4384d98f4b4af	664	12
25acad3dd9a5fed15ac4ffc7a1472e02	663	11
3b322d388c8cd4881b2cf18e3f05296f	663	6
9aead02c04ce47a0ff457d624fe5a8e4	663	2
48664d1b4ce35094f2abbb7fd3ce61d4	663	2
cd0e3536d8eb0541c49a8259f626aec1	662	8
323fc0a5a127cdc83d9171a27b93156b	662	11
800cf8172d6f29f4b95ef6214f2ffa3d	662	24
fad88110e81f6e46317e8a42acfaaedd	662	9
8938295bc83b92fbcf38923cd3195912	662	22
cceac3514f503c83bf2970f3346fcae6	661	25
301e2ef3fa8a8695b47f8b29d66593c9	661	7
ad68261466ecd73d5965d65eaecfc8f3	660	24
f77c069ffceaf746439925bb3e6d0754	660	9
e9d04bad1fd8e2f8cf5bf9d05d06636e	658	30
c5666715c4868fc41b02b6407d784d5b	658	9
6738bfa40d0b231ab8dc04733c7d1ca5	657	3
8c39af611405eb67db88d74c5272f1ab	657	1
3e141d736de799eaed2af2d8acee006e	656	28
81afb0ad1ce1380d572e2fcc235f21d2	656	1
c5c4d8c55f70c727208466407b12a598	656	24
2b9679feccec46750d49be1dfa769e62	655	1
759959eee98db9e23a55a2e9ae693e3b	654	8
a61b487848b6697b57a8ad35d8d0a49d	654	8
f29da86ea478db3102e4c6bd099e778f	653	20
b77fe6a46dce00290e2c85af43efcd91	653	16
cb64edde11866d36bd9846075e306ffb	653	18
61d49d61c120aca865d9a44bba043ad0	652	28
cca2e012e5a3be846ce91649ed2f6dfd	652	14
f33bb0ebec0743a8b6d79f509030b8e1	652	9
69d99b5d69b44c16ac942d53ce9001c9	652	6
f1dc3e0d88944ca36c873fe0dc9c3b54	651	11
2ade465c514b4bffb41ed23311ae5c70	650	21
e69d42d853c985e9e5ea2f6dd9ab0433	650	27
6e2788135a8b84a7801a9c13ae026b4e	649	10
c70c2658699a810446186b52be6a59f5	649	9
3e367820a0231a1fc5eb9da227c4108d	648	8
4f553a727bf7c2913e17fe38bea6c8a9	646	4
fe965d8a923cc10d0589fedc578afa6a	646	11
2fd9d954c84faec6a253348d2b9df14e	645	5
2a67e772919d4907e4083f4b07936852	645	20
c60390a5cf3137dcdc94238675a76768	645	13
36626997bfbcc6b3cc53f7c37139945e	645	9
eead1e60941d4ae4ef8d3310fe08a67b	645	19
2519bcc7c428126404edb62a8ec939c1	645	12
e8b997b5cdf44706797d0be1755fa98c	645	26
e31256083e8404917a5d45875e531d7b	644	28
f4e9a42ea027239c00e6036cb286a680	644	7
bb1074c8e93d9355da537226d2f9b21b	643	26
60b911a413c223c687d37d16c05806c9	642	23
fd3b31dfb07759903f351a2b8805f2b7	642	36
3aa5ed6ac51ef270b286e4046e892ca0	642	24
01c50a0844e2f4f794a9f526a41a0280	642	5
a6acf771d2eae531a342faacb4354174	642	2
fe38dbd4a0850bd752bc0d5b298e302b	641	1
93ef045a38035550222ae1188f387f9e	641	26
d7995ddf4f63410971883006bde26112	641	21
82d684b6754781cea85026689d9bde96	641	10
35157ec94077209efe3fa252698ecc14	640	13
15e687a97de7b94859af9ea4de653343	640	9
210c8bc2c8f396db5db6ef5c48f4ccf7	640	26
d6f789c8e8745c7d4d84257a3a3f3e81	640	17
caf7ad42e037847b8354c4210d7f4c3b	639	2
e0a6150b100564e3560891e30eb4a69b	638	20
8b812b919c8cc3a64a7d4f983e6c27d0	638	23
6ea539b43e198a21467d9df1288ce0e0	638	1
5667287782135dfde56c9c655daede5a	638	5
d675cec5971f9723477f831a2c32b768	636	17
013772a9f671e28ef2a82065d1ad9657	635	8
e457dd13d79a702b289757e2d7a33d55	635	1
cd6b57336d4fe2ff052bea7134fcf1a5	635	29
84be78ebcfa990786526befb09fc7afa	634	6
1116e2bd21795addbf82121d53c26c88	634	15
d75a3bfa8c2e128cb6feb1ad1a243bc4	633	32
3d3a1781fbd956789fa36818f9fdebae	633	8
ff751c66b93bddc0ddd13849daa897c9	632	5
774ec2d640adbaa554bf3ecf1cbacfd8	631	1
2712c6d0c211cc859b5cc6e3c41f836f	630	10
f2223054e67e601da0b94d46032efe50	628	15
aa420a71f3f39dc78b4b0deae4b7af71	628	13
9ea289d8ce70831b3a0036cf07dbac16	628	5
ebe92aad105b713745466d0dc6797b7d	627	21
0306e68fa5db9010fb9e202f3a846ba6	626	12
be54c8676972aed9da94c33627bd2df6	625	18
ddde39862e0e8e840f4acea167f418dc	625	11
f927a20dd8b4f65b4f94bdd48fe77483	625	4
4f605d58c4c866a75c0aba3a9a5d88eb	625	3
3731b500dff20e92fde64f158ca6d698	625	27
9fcc05080b2227a1dafb44d40708ee4a	624	20
8740c46412b3572118e99af6fa153454	624	28
bad0c851088d436414a7f01b1aae88ef	624	17
14115eac927cca9d9d82dfbee3c47573	623	14
f0153442e6645e08497afc475b4baffa	623	22
046ab42f73a3e066956a25118713c4c2	623	3
ff5373b082c3bfdc0112cdf73197c457	622	3
f33a7d6fb900295f979c5264949bd2e2	622	29
07d39804aff3c8ce1414774607130962	621	1
451b88e0ab7598a46e201f7d8288e91b	619	2
402ee1e9d575f78d3677a5d72cce5eb7	618	12
e7a89e6d0ce2b3082d7c423007a5560f	618	20
83c0b391d6bfe852bb94da65e0e4b25a	618	14
9cfe2ce4432cfd7f8dcd039c009cfd2f	617	9
67451dac143b3c356be4d59f949cdbdf	617	6
92b0dd5080a9a40993ada3dfa1527593	617	6
cbb7c313b68eea72b617ef0e708b69cd	615	27
6b97fd5226bd7089d1139d5cb3814db3	615	1
b32b6968c736ab68af61293e32f34458	614	11
5bea8d625e7598ed0293f82b9ee98dcb	614	5
61d7f3892ae2967467b9283d5867a708	614	21
fc290394685e2a5d3622616b8dbfd3d1	614	20
87c71892e3d7e4a17d6248375577e2d7	614	25
11100dd967517bb350c5400041a8d5f7	612	25
5b1e14e166c7b135c91a46431af1b83e	612	14
6244e7a3a1e16d89c6d8f305fdbfe7a2	612	12
5ab3d04b3ca09fc29bc5a426b6c07648	612	5
5e4754d81bfb3d3d2ae08b86bb80160c	611	6
9efa5ac6ebcfc8137567b7974ac93d82	611	1
254b3727e2ca49acf8108f2b47345d92	611	1
92951d3090adcd4d0320296dfb50bef0	611	16
ffe6aea5de2fae48b87ab80344dd4989	611	32
904f0008d99fd75dc540bd9358a2654e	611	23
386f3ad29a3f31d6f273b2a7e0c2facf	610	3
972db73566a8f257bd2e598415d4caf3	609	23
f4a45e69f2c504d157bef2c46c7870ee	609	8
022a4d4de99b60638ab5726d7e0006bc	608	14
3051e02f21ac329a91215530b7ba5a57	608	19
fe1836e0ea280180977bbff53b9d095a	608	15
dd4c0748532b0d7d768dbbb85a3d997c	608	1
50466d44259a8c33af2ed8139c56baf4	607	7
e42f4365439a93bc30abb3d20a545200	607	7
33b1b850331f984420520cfd73b64ab0	606	25
beeba74fa33a332ad9093f8a5fe50199	606	20
545ab924154fe0140798fa4cf1467766	606	18
fe117f3d024705b918d5a3d908cd6372	605	38
2ae2b8d6c9846cd942fc95bb72901d50	604	8
e7e4e7a2870140095846594c8ca1e403	604	29
36cd9c9a72cee3ce7453ef47c8db4534	603	25
246ffc664ca76c4011776ae70de2e307	603	4
a7086055e7e4b89c84b6493f581ed949	603	12
0dcecc59660f8fd6070527e0459f3dcb	601	2
05ea66efc00c71086c2a3db78675ca39	601	4
e6cd7485031fb2656c5a21715811f061	601	19
e6a9b63737b88c96a0de797727d8a2e5	600	8
2dfacdb8dc298bc9605bcfb7ca309d3c	600	28
17904670faab3c532a1271281756b18e	599	18
d06a35200ac1a1667d558a807cea1478	599	22
d60f5bf52b40891fe99e32c451a30797	599	7
bd79f637b4ebba7d00744845531a7d71	598	7
0e02e49248ad2ce1b9e8d60d1b311fb2	598	22
dc11664bc5502bf01944fb43b8f929b0	598	24
f1117137a92f15450c75f1dfde8e5e7e	596	12
ef3fdbe1dcde754d91130cde6a4b4d61	595	5
f7745d2f11acbd4ad2b7060c5fcf065a	595	1
e0896a040e8ffcb26f8bf2737274e031	595	28
5766261c77d4c3514f9d4dd80f1dd57d	595	32
604dfc38dfac4b36cc7bd5acfdc2dbb9	594	4
e73ededa1ebb3cad9c07e0ae434cc9ce	594	4
48c99f535ff830a9bded2b702ef91357	593	21
bac07b37df789b00df904bfd8b5e4edb	593	28
9f507a9b6cb782dbbb3ea7af53d83179	593	22
395ab146090346ba6aed1a65ed28b372	593	1
d22215e2a541d47e12cf376d43b83d47	593	1
016dd6918b4e81abbe51961c3cf5e338	592	15
ca450d59328ff24340d576a42ebcb13b	592	8
8344d2a7467a5d8acd26170b182e6002	592	5
08978e85f4beff6e57a4203aae5bd93e	592	25
60ee6ead47956ceebd38039ff6fc68d2	592	9
82ee3a2a2a7fa9355f8591eeb52b76f7	592	20
56d3bad8b3a9a57160d18b1af24b614b	591	8
adfdbc7e8202a3186c66b4e2983521fb	591	18
ca97cc8c2ea9bf738b6b0d97518ba74e	591	9
b566598ce8d84215dacf2ad367fe5934	591	5
523a26db255afc8585e53f9d270a3e5d	591	2
9ac4711df5573359af58dc2a21964648	590	31
958d90276715dabb9d630c415feb1a80	590	15
291067db035e9106b43f020b49468ffb	590	12
120b1575853f5c96749b84a3b0c14356	590	31
b9cd1be4ae8a9bd527d7a6f21069b3c7	590	12
5d184b9ba3168881ede55473a97b4c44	589	32
287a52197ecf0c643d733d496221f128	589	6
90d7b940fe48e0274f538ae46c0d368c	588	25
7c702ee5038c78ec25ee1f31a8f4f0cd	588	19
16cbd0a84382c9e27c8c859dede275a7	588	1
deb54ed0ad8bc5164bf34d80d6bba97d	587	17
4c960dbe92486474aed6bb0962c5692c	587	1
191d9f8a094ecdec413e47e59087d6a4	586	22
9e803f162b165d27a3d3daa5f201299b	586	31
73f2187aca10f40a631ba8259ed8bb46	586	8
52bd7d1384d46d391f0281f88e5bd723	586	6
4cc8d15f27765dae39ac0708b4889f7f	585	7
b07f1f460802d69208bab989b2c377c2	585	19
598beca57b7ccda1f998e539a3e08171	585	13
2fd5542984898c9686bafc535aab131d	584	22
12a916756bab8836b7bfe80b14878710	584	15
eac817b4b043ba62a5e67161333dfb1a	584	3
f67385a87118d34863f459803d8e6f31	584	8
8d36bf49a7c61819866024b146c85ef2	583	22
f3dd5e8d7582a7e9bb871d44e63c43c3	582	16
29ebb51cc09756615cefad4df62c68de	582	3
bcf9d301d417728152ccab27bbcf0ce8	581	2
7b4ada0df8a4333118b36a6086de8c82	581	1
e4af5085b5578febe3574229e637f24c	581	2
8161073dc5e0929077c719fac0534a8a	580	13
714971b3166bf580e7ef771ef6fdb5b8	580	15
cc25b1b9adc5230a1ac0df4ef6844cd9	580	10
f88e9f6ad7f507a88e6196a4c76c927d	579	17
3107279426068b5eadcce011fc444c42	578	23
37ff2cde50f4af7b5f6fab34d5477003	578	19
6a5f3079c26c894af78e677f62653dcc	577	19
84cd86e3b0dbabcf04ad2e2a279ee31e	577	17
61f6aa9250b9ef35ba8f5ab4dc184e78	577	4
1dd9dc6bb2dc7a4bd6c5d93eaeb22d51	577	14
42572de630fa09682795b06bad36a29b	576	1
c98718face48eed2448372328aae7f2e	576	5
a7233a7bad43aeeb7e7f5035290bec6f	576	8
d9316b9c6ab17027190b0be59c074079	576	19
380fdabeee907153d0722097a032341e	576	6
2fbfa128f557e7ccfd2fc4dd57f66d3d	576	5
d2d55c54842484fd85a8dd63781a1015	575	19
8268f8250e304cf00eb6d6546fcf6445	575	29
fd3ae81ba133fbf601db75de512af626	575	6
37a3b9e7a3981da2747d920bf39fb885	574	17
c291effdc942336b234b5e176706e999	574	8
785f97fa8a1a57e6b4e3af147ff931de	574	4
83c3e16cdc65274ed403eb927bb85a7e	573	31
01e97adb5014e152c47b37b8efc39e65	573	11
497012df759ad61d258905846e20221b	573	11
1ce955bfd59762b55f1d594b1a2c6f0a	573	5
fcb2a39867b9099ec34fd8f1a29d0502	572	10
afbd09a34b4765c6fd5687fcdbc2871f	571	16
46c5d46770e2427e9202b8f0b850283e	571	16
28f17e4cfc6aca90409fe608e2e589fe	571	3
85d2c7fc962aff869e67c63671aa488c	571	2
bbaa170fa7b8a3ae072dc4289efb1695	571	1
0d76928f6b39cee26597a83877389dd0	571	20
37e4ee69e99d52fe3d48179ff3b8d40f	570	26
96ec631f0175415004ee82ab47d35752	570	15
b9769d0edadeda53e2f9206782ec4e6e	569	26
130741f13666cfe7028d048ca4ffce34	569	17
ef681c2fbc171f488bc8131f0d575bb1	568	17
7b13da9d19f1ca19bac0fc8848449a34	568	2
42a33afc34b342305a25b74f7e364c2c	568	13
e73f8099f0022070ed8225e9f8f45c29	568	26
1660294861e3db6e768b5b75ead98d98	567	25
3a6ac226cae4bb8fc249719d2e9d070a	567	20
88d26373a4a88e15a2360720c9b1efbc	567	7
4896a1d45e23aea3d87a06b99b0361d2	566	20
c2d96c2505a634ad9ffe08a997347da2	566	1
5592e9e7eb2e43d90b0b6bd1caccd5d4	565	21
243013995d56b9f6e75ffa6a10f99ae8	565	13
4f3d83da55b458f066cc9248e31cb1a5	565	7
e82fc072258753258c40100b2a5af7a1	565	4
e4b7872888e6ab8de06e323e3ec321b3	564	11
1a83bab0724674db459c483c54adc583	564	21
8b7e922bd57714a9ac2301ec4b9accc2	564	28
57efe4ed7f2d100fc71ec6891ab693ec	563	10
911c65a2db7d5e9b43953922d5122c20	563	3
eeb3c3a24d7c8dde24dc362114708c53	562	16
3f4dad2727e26d177126b24e3558125f	562	10
9a966cd1fb7598d024b40ffa241538fa	561	5
c2cc161c98cda348200c2cd876528c0f	561	16
33abe1baad39cb7ed33c159d0fbe6ecf	561	18
fadaf906b8eb6b57f2f361edb8134c5a	560	5
f7e5df5e1f978841ceff7b58e19ae935	560	3
e1a36fc9b2db7187a75da24698a49bb7	559	31
5266908bad0d5af97ecc5686f0b55821	558	7
064cb7625179bb00992f279b127af77f	558	12
a2a4ba5bdb1b67469bd172742dfc0145	557	16
a919f6160da313cefbc4d244469da35e	557	23
7217f71d151dd0e49e33a63d89a2b7cc	556	25
cdacece7ec21ee62d806efdb10c10d30	556	17
3152661f243423618df0b5fc29782b08	556	10
115d66281b18a11d35733e949403a174	555	26
e3a9efdea3c6037642f1b4de9ffb9d6a	555	20
4e704ebbbe5b6b9c370d7171e8e5a2a4	554	3
763950925bbf7e899f61bd7464057365	554	3
36ce180a060c9fdb9b53a35d883855b3	554	1
418db643defa3a9c4abcd3b33e682886	554	1
1395ac17c97e8569768659d1ecf1e467	554	6
a3682d1416148f3b46aa86535d4cc09c	554	7
36c99f9e82c64c5cc0b6610257f2f525	554	14
0256e365058366e94f2b0b38832e991d	554	29
6496293356c1433a9a4eb5370693fa5d	553	8
756599efa3f6fb7528a5c3d77be284e2	553	4
2764a56ef1821187eef624979ab050c0	553	1
6ce70052e57ed1321d268ec1f2d97e2a	552	7
77f35a4aeebcf85ee7da3c77e9520526	552	5
0d703f667de544dc7f7dbccb8bdcd186	551	4
1110cbd85379b27b47f4b2779ea79a19	551	11
53a9236db4fde15b0604cb32ef038878	551	9
b3e25c28e3c71d836c1096ed44c504b2	550	1
7ba58f29673521c51156db2cc53f127b	550	2
f7d3a0ee0ec493163d1d3f1184333341	550	12
035b768d7bbed48a4f1f8d1912d43ee0	550	28
1b5e5dd93cc319b169099238bbcc6ffc	549	22
2f9c126525d71dc9e3a254bfa6735f63	549	30
66d4645ba6d05d6449a259d76c04e143	549	5
af522c4245ccbe1a8b60680ab352dbad	548	24
8ed9b7a3fee51dc37717794806f6699c	548	16
bf02e144bb8c8b077fe75e9b0df37279	548	17
25abb594a07f82258b5cc3fc94ffefd2	547	4
ea8507c39d1b45fdcc79faaadb03b6db	547	18
64c5e18c42bad654dd464d571b204174	547	6
8de9de5d391d05616e0401ab098eb368	547	15
200d018c1a726e53a6d10a1ede7fea9f	546	19
2110d72177590a17c51d5551c6e18161	546	19
82c742e9396fcf0626b0573979ddab3d	545	24
0548b80458c88eda93862da837229ba3	545	19
64913b897b05c11492a6267e4366c6e7	545	6
7722c23cf0d3647b5e35ebc760b3feb9	545	1
b82341609c4469fbee0420a2ff30e4ed	544	30
f1b0f273cdc8af736c5d70ba51cb68bd	543	1
e2af5264fdf0668519860e127c85c0f2	543	6
c572e05c8d27c8325da9173e05236aaa	543	9
766fe51dc3e9b2405fe0e02c607a31ae	543	10
46ffb3decaff836c86f8e82937430036	543	19
0baefd6eb5cd4a95bdda388d545305a8	543	9
d22ca7e50e7598a13d47c24a9777d54a	542	13
0a93d480a213b006756de5676e5d85f8	542	2
c6e4b719387556e378b1c02243ddaa8e	542	8
fec6f73d81c42a655ded5e93139efdb9	542	2
2d0b2946947a19eecf9cf2e5dd7baab9	542	2
5932a691e138c19aa0a2886ef0e3f5fd	541	9
7f7c03af981662efab275ba5f39f12c8	541	4
e7fdcde028413398693cae8ded51874f	540	28
8dd9c28f7bef0a2e4bfd953f7273a5b3	540	14
7a80b78b7af0436badb216903a1dd030	539	17
e426dd00dc6355e0b552e371963c93e7	539	12
753fe7c201ba78902012784b57e0b6b6	539	2
89bca54f44842a6f7f1c079c72b755ba	538	7
b0209330f98d737dfe266eeb711a6250	538	21
fe6d2965c5ac2c6147b5511dad4a3f28	538	17
e648b27af694b90e357fa8bc0599e43c	538	1
99af79e32a7333fd0db1845376e47177	537	22
0a1ab3481e74315a11b131a2a6031eaa	537	18
fce037db4fe8547da2131555c62b4342	537	1
5b0f810ca9bac4da8845dc37ae32a31a	537	8
37efd0b99763b6dc20639f4d49d2d1c1	537	24
145bb9f71ee1f35f38615a4c1784a2c7	537	27
0dd83a71b260208746d40d795d7c08bf	536	4
7f31e92626b4a8003e2b0fb50ccb5883	536	6
c4e9aa9cdcccd08a6e7f77559cebe09b	535	14
92946656849957c4d5f83a241c13ff04	535	3
2a74bd7642542e090039a846231b45c9	535	5
550b6637784a47738435a94a0750ae90	534	8
77a9a56b9c40edd93e934af2f9524ef0	533	14
af69816553ef0c4cd959f26740fa161f	533	21
e8651d6a9bd11d5dee88823600bdb051	533	14
8f796f9c32d93ff700c56c9953974e3d	533	10
75fb4d9379d2d5631d85467f4dc27fb5	532	4
ffaf148d9f628f786718141cb050de19	532	3
19cf449f5d39b59cd821078678493add	531	8
863f18fe618061478aaae0b57ac7bd1e	530	20
2f55a7d359ea811f1fc12178e0e77ffd	530	22
b30f28cf7329332b685b79d8ce6568c1	530	6
140229a08afffb7ed0b419879bcf089e	530	14
cfa66c4bf585bb2843352829726a72da	530	8
e383a71a5e6ded326c3089eb0710eaaf	530	1
e1d8865de8693e60ccb1cc0e44416c74	529	13
066b1c861a829a8548ce8b5e40cf4c0f	529	11
57fb1f3c0a26428361189087f1c22aae	529	6
36faca38e62a8e280ac588a2bd4c1eaf	528	18
c91a902d0278a781bd79527b5e1f5abe	528	8
6f303339f88c4e248fc2b1086847a21b	528	8
8c1c08464935d8a70a39e8b3035e046f	528	26
aded22ee52f4ad55f7ac33534b5a44db	527	17
4ce1dd8ae76a5459d187c3b7d9b25084	527	26
77b6726035720060247536ee5498abcb	526	24
a4c20637a56d3accaf5cfddebcd79b04	526	36
7259d4e25c422f9c6c93578cdfa6914c	526	4
5220724235ae8e02b33bed486d0819ca	525	11
2115b4c08fe9bbc6863fa9827e026a45	525	6
e1129dd1fea92de1dfe6406ad19661f0	524	22
bce75ee5f64b91c412997e7506594a4d	523	27
cc0e91f5e30f994fe385e3b39057abab	522	3
83331afbc14075b262d5fec8d3a10fa8	522	9
e286b7c1578f68126f4d4bf4b1eb12ee	522	26
54cb81a00bd7f49b46384f966c9a32c2	522	19
043438199d9bf14b2f3099c5379e7618	522	2
3f24728177c6d7295d88c839bb592110	521	20
ef34fa114533efadb926e9984a72b8c7	521	1
be939fb0518ef202ae2d90b032dfd598	521	6
529abe202a8000ac3b8e4df23dcad62b	521	7
a5fc78be85f8e20d2b59d9eab885c91a	521	1
2dd35fc9f9136d03545350262d31c344	520	22
122c21f609ae26d7435cd643f3d9e263	520	5
2d9b3a0adabb0ad001ab58bd2ee3a7ed	519	6
5dc3a0bd89a739e31328659af8d9947d	519	1
10f671c34cbfc4def1cf1ed577a45cf0	519	2
9ce7c25e25052b77f47d10f093ebc0fe	518	6
34e08cbee7516ed2a773f90935d16580	518	19
c45797f6b24bb07609c4738b78de44e5	518	7
75f92df916625c66b56550efa2295584	517	12
ed1f7b77b5c090496127c349353c9375	517	8
543eb01abe852113313266632508a236	516	17
b41e8dba3b2e5d66337fe69aac0f54fd	516	17
ce4868420332e5a827a9ef729f0f5eba	516	5
a0ab1850adc1626d236fd333ea52fa60	516	5
bb8e55130b66c3d11d668f7defc44daf	516	2
c269af405b34bd2e23efa4ae40f8c7c2	515	3
2851202e28abdaad88a2ec1ac8510068	515	20
7e79125fb97d08f1d0b54e3494940ce2	515	13
5db4acb958de758f5c5a782fbd4c57ea	514	15
533a8e322ca1d8ea406fe2e9b66d7431	514	12
00f809c29ef201fa7153ff781fa5b961	514	9
79d162fc45790d34a147626862794601	514	12
2a99d103dee45cbd4aa1747e5a24aa5f	514	2
894a2f8c7cb84b1b8fcdf06e609b268d	514	6
aaefeb45e164fe2d5a96dabb58a6317b	514	7
665fa6d6f369cebfa83bda96aa11aa6f	514	1
68673e6ead72926d94dc57a23ade5b74	513	9
d271bf3eb688c1d49fb1c4b57fe781e7	513	1
c6b3cf1204ffe7e0f02263b960c53d32	512	25
0c3fc0cad45e64233a7b0c825199d6fe	512	15
c0d00812c25778190e5f78c9f83ce925	511	23
306f4c2b4f98651270474418cf78ba10	511	22
c0b6ef95920c08b5851244722f3888f4	511	9
f121c11bb6a000b1d138fd95d1b04301	511	4
05dca9eee1d9d461400e308dae475071	511	1
c3f930b59664e056dcdfa1df747caa1c	511	18
e173719398f98834a8edc598f8db1a49	510	20
c90367f145137cee1fd38468fc2c3140	510	24
a2fcd2b152c8a38ec827f96db2527dc4	510	15
753bfcdf0a0a23fb2d7ad562b35f2f7f	510	9
06610390fd7f96be9b8d171e71e92458	510	19
1255f084bffd52b4a3041a350d661592	509	10
886af046f78af52a6dbc1e8f949b2045	509	6
bb2ddd2d1d898b29f19911b31c324276	509	1
4b24dd0b906ff9751e33e750e01a5a73	509	15
1bd2431cafc78afc866f4d3ba1c4f006	509	14
b8d6ba8dbdc3b2bf1308551253c939ba	509	24
e1bf8d899d73a22abf1274540d169bf4	509	12
5c4c6268b418a5c84b6fd97ecf4a79b2	508	14
6986ce95b2279e19012cb76b3bff90d8	507	20
72f6a6d208f0520f5c542b9611b96003	507	20
3658c778568258a47be950d89bf521ee	507	5
64685da6d7b29448a559a401ee2701fd	507	1
5fb28f102650b02c69964e0ff709ef72	506	4
7a3e3ad187747299b8a69045c506b755	506	11
9cfaf8ef664ad19875546f72965f5711	506	15
23e16880da75e6c45d4491b1452b26a6	505	5
5f1b9ff77a159bfdd7f1a32864a0d066	505	2
efb8188991c3f8dd70ec5ec119267642	504	16
10afef839acfdcb9c1ac418ebe1cae53	504	21
d8f323cb2b3083a303e4e774ea01ecad	504	1
77abb79fa525f06f1ee6d4da26db96c9	504	1
1fffa448a1ae84489ca913bba6ec0c5b	504	1
e5f4a08f844120ef35c442df7204908b	503	1
0520d50e904807821f122ddf72378e90	503	7
d6bc18a32f9bb9b314e78205da75e716	503	9
e72a85f61c8646b405dbc41b4ff44af0	503	18
e0370f40fe31976640bc7fc921e1c871	503	23
122d7ed3f054f8a6efc1cf13f59bcc5f	503	18
fe15544fb9afc8906eed9c98f3f27e36	503	2
3086a8543478a83b3976fa58d42ccb2f	502	9
c054ba586e69b74a326820cdbd68f746	502	13
4ab61317a0478f7adc7261a4426a9cbd	502	13
69747e7ee55ad278ad75fdf3bf4e88ea	502	2
e6fe9b39fb412ddf1bb17d16c62bc99a	502	3
7fac1e4c1201bedc5c4d1114d7fca1f0	502	5
7ec6c64cc37bfff55276216afef6c0a1	501	24
9b5a076c48537d4e99a4b50bc7c6a1c9	501	1
6c413233bca2a03d4b3b35404061a522	500	2
4e6026cc0c3fa0ec9fd8897c1b551460	499	21
742916ad790f3342e5c139accefaf30f	499	9
f17882c48a9c7baa1535662de7d2fce4	499	17
b46c2c231c3d8537e91438aee2235570	499	3
def4a0240282c3e05021fc0727d28543	499	5
c79dfe337b85275b2e30821d9183d708	499	13
d2ec23e9c21b8fbfedcf851299a2ad0b	499	5
bce2e422af7d3f720b499a02962d4428	499	5
64d32c06d074b058c42a1c0a3983c9d4	498	35
65df8ab93cde37192b4c4f5662a070b0	498	24
3b0112dfdf20f06fed3163b9b217c5bc	497	4
a111bd5d85142bed46b15ef8e4814094	497	22
8ddfd3c82ae71ae3d3a0ff9915e301dc	496	3
84ba35e25cad06ec254afbeb1140da5e	495	12
a8d1fbbb914ac29a9346a5006c466237	495	27
9028104dc0c270abdaa17249b3fd3e5b	495	25
f2d01d15177ce9c130cf1e472a6293fe	495	15
38788ccc30efe03cae681ef6e452a06c	495	4
300f1617a9c239402bae9df52153e736	495	1
483a6ba6f916c476ca8fd83ad6dea71d	494	8
146dcb78a3a7dc4422ad2522f8af395a	494	2
8b00de7adbacd5a7a8f77943d5f691da	494	8
e5b978d0713f68ce54ae6c192e2cd8f2	494	29
73249144830d9e49ac1da6d7288e2cfb	493	12
ec0dae5671db75b4e35f79903534f23e	493	10
95666bbc38fddee7840c30f4e414e999	493	5
00e740db392d8f54427010685de18024	493	4
fd69f1d656b1f6062c5c16287afa0aee	493	1
4d7c6742d21432da6735bc0ed5cf9269	493	1
b95d2baf7b787c20a54d3e70ecc853ee	492	1
[truncated: 48,482 more rows]
