# Supplementary material for: A culture-independent approach, supervised machine learning, and the characterization of the microbial community composition of coastal areas across the Bay of Bengal and the Arabian Sea
Source: BMC Microbiol. 2024 May 10;24:162. doi: 10.1186/s12866-024-03295-4 (PMC11084130; doi:10.1186/s12866-024-03295-4)
Supplement: Supplementary file 10 — Additional file 10. [file 12866_2024_3295_MOESM10_ESM.xls]

## Sheet: Sheet1
S table 8. Alpha diversity - Kruskal-Wallis distance in Evenness group significance
Sample ID	Area	Pielou evenness		Overall Pielou evenness
AEMK01	Andhra Pradesh Coast	0.973175		Andhra Pradesh Coast	Goa Coast	Forest
AEMK02	Andhra Pradesh Coast	0.977269		0.96	0.94	0.97
AEMK03	Andhra Pradesh Coast	0.975851
AEMK04	Andhra Pradesh Coast	0.95946
AEMK05	Andhra Pradesh Coast	0.974492
AEMK06	Andhra Pradesh Coast	0.954813
AKPT01	Andhra Pradesh Coast	0.974644
AKPT02	Andhra Pradesh Coast	0.973641
AKPT03	Andhra Pradesh Coast	0.970603
AKPT04	Andhra Pradesh Coast	0.964261
AKPT05	Andhra Pradesh Coast	0.977582
AKPT06	Andhra Pradesh Coast	0.976218
AMB01	Andhra Pradesh Coast	0.976413
AMB02	Andhra Pradesh Coast	0.971576
AMB03	Andhra Pradesh Coast	0.971395
AMB04	Andhra Pradesh Coast	0.970798
AMB05	Andhra Pradesh Coast	0.971136
AMB06	Andhra Pradesh Coast	0.967484
APG01	Andhra Pradesh Coast	0.967128
APG02	Andhra Pradesh Coast	0.964784
APG03	Andhra Pradesh Coast	0.838208
APG04	Andhra Pradesh Coast	0.965845
APG05	Andhra Pradesh Coast	0.971791
APG06	Andhra Pradesh Coast	0.971413
AUP01	Andhra Pradesh Coast	0.972446
AUP02	Andhra Pradesh Coast	0.97691
AUP03	Andhra Pradesh Coast	0.968138
AUP04	Andhra Pradesh Coast	0.976328
AUP05	Andhra Pradesh Coast	0.965149
AUP06	Andhra Pradesh Coast	0.970721
GCCL01	Goa Coast	0.938744
GCCL02	Goa Coast	0.946648
GCCL03	Goa Coast	0.943954
GCCL04	Goa Coast	0.946643
GCCL05	Goa Coast	0.920138
GCCL06	Goa Coast	0.940075
GCLG01	Goa Coast	0.9534
GCLG02	Goa Coast	0.908597
GCLG03	Goa Coast	0.948038
GCLG04	Goa Coast	0.958818
GCLG05	Goa Coast	0.870673
GCLG06	Goa Coast	0.961998
GCVB01	Goa Coast	0.870139
GCVB02	Goa Coast	0.960169
GCVB03	Goa Coast	0.939807
GCVB04	Goa Coast	0.961226
GCVB05	Goa Coast	0.946869
GCVB06	Goa Coast	0.933621
GGUO01	Goa Coast	0.930156
GGUO02	Goa Coast	0.979114
GGUO03	Goa Coast	0.975271
GGUO04	Goa Coast	0.910933
GGUO05	Goa Coast	0.954729
GGUO06	Goa Coast	0.970531
GMDM01	Goa Coast	0.942988
GMDM02	Goa Coast	0.95619
GMDM03	Goa Coast	0.960719
GMDM04	Goa Coast	0.942339
GMDM05	Goa Coast	0.939856
GMDM06	Goa Coast	0.953464
KVRF01	Forest	0.970119
KVRF02	Forest	0.97845
KVRF03	Forest	0.978066
KVRF04	Forest	0.978829
KVRF05	Forest	0.967554
KVRF06	Forest	0.952371

## Sheet: Sheet2
Kruskal-Wallis (pairwise)
Download CSV
		H	p-value	q-value
		0.720721	0.395908	0.395908
		26.776	2.28462e-07	6.85387e-07
		8.57838	0.00340178	0.005
