# Supplementary material for: A culture-independent approach, supervised machine learning, and the characterization of the microbial community composition of coastal areas across the Bay of Bengal and the Arabian Sea
Source: BMC Microbiol. 2024 May 10;24:162. doi: 10.1186/s12866-024-03295-4 (PMC11084130; doi:10.1186/s12866-024-03295-4)
Supplement: Supplementary file 11 — Additional file 11. [file 12866_2024_3295_MOESM11_ESM.xls]

## Sheet: Sheet1
S table 9. Alpha diversity - Kruskal-Wallis distance in Faith PD group significance
Sample ID	Area	Faith PD		Overall Faith PD
AEMK01	Andhra Pradesh Coast	67.7581		Andhra Pradesh Coast	Goa Coast	Forest
AEMK02	Andhra Pradesh Coast	65.2875		65.18	51.2	58.86
AEMK03	Andhra Pradesh Coast	66.7756
AEMK04	Andhra Pradesh Coast	67.5098
AEMK05	Andhra Pradesh Coast	70.8133
AEMK06	Andhra Pradesh Coast	60.4144
AKPT01	Andhra Pradesh Coast	60.5657
AKPT02	Andhra Pradesh Coast	61.771
AKPT03	Andhra Pradesh Coast	63.9212
AKPT04	Andhra Pradesh Coast	62.4018
AKPT05	Andhra Pradesh Coast	68.1284
AKPT06	Andhra Pradesh Coast	67.1711
AMB01	Andhra Pradesh Coast	67.6335
AMB02	Andhra Pradesh Coast	62.4004
AMB03	Andhra Pradesh Coast	62.7652
AMB04	Andhra Pradesh Coast	65.852
AMB05	Andhra Pradesh Coast	69.7685
AMB06	Andhra Pradesh Coast	73.4987
APG01	Andhra Pradesh Coast	62.6427
APG02	Andhra Pradesh Coast	71.2022
APG03	Andhra Pradesh Coast	48.6509
APG04	Andhra Pradesh Coast	56.4726
APG05	Andhra Pradesh Coast	67.2636
APG06	Andhra Pradesh Coast	66.6429
AUP01	Andhra Pradesh Coast	62.3408
AUP02	Andhra Pradesh Coast	69.2025
AUP03	Andhra Pradesh Coast	60.8174
AUP04	Andhra Pradesh Coast	71.2338
AUP05	Andhra Pradesh Coast	63.7276
AUP06	Andhra Pradesh Coast	71.0056
GCCL01	Goa Coast	45.895
GCCL02	Goa Coast	46.4974
GCCL03	Goa Coast	52.5511
GCCL04	Goa Coast	48.2785
GCCL05	Goa Coast	45.2925
GCCL06	Goa Coast	49.7773
GCLG01	Goa Coast	57.2749
GCLG02	Goa Coast	40.791
GCLG03	Goa Coast	52.1252
GCLG04	Goa Coast	50.2221
GCLG05	Goa Coast	39.0116
GCLG06	Goa Coast	56.1984
GCVB01	Goa Coast	46.0661
GCVB02	Goa Coast	62.9461
GCVB03	Goa Coast	54.4337
GCVB04	Goa Coast	58.895
GCVB05	Goa Coast	54.4227
GCVB06	Goa Coast	61.216
GGUO01	Goa Coast	40.3505
GGUO02	Goa Coast	63.5688
GGUO03	Goa Coast	64.2227
GGUO04	Goa Coast	16.8714
GGUO05	Goa Coast	51.4659
GGUO06	Goa Coast	57.1391
GMDM01	Goa Coast	52.7857
GMDM02	Goa Coast	55.0034
GMDM03	Goa Coast	54.6008
GMDM04	Goa Coast	52.8379
GMDM05	Goa Coast	48.3948
GMDM06	Goa Coast	56.9589
KVRF01	Forest	58.0163
KVRF02	Forest	64.7485
KVRF03	Forest	63.1002
KVRF04	Forest	63.8777
KVRF05	Forest	54.0921
KVRF06	Forest	49.3806
