# Supplementary material for: A culture-independent approach, supervised machine learning, and the characterization of the microbial community composition of coastal areas across the Bay of Bengal and the Arabian Sea
Source: BMC Microbiol. 2024 May 10;24:162. doi: 10.1186/s12866-024-03295-4 (PMC11084130; doi:10.1186/s12866-024-03295-4)
Supplement: Supplementary file 12 — Additional file 12. [file 12866_2024_3295_MOESM12_ESM.zip]

Archive with 3 entries (3 files):
- S table 10.1. Alpha-rarefaction - Faith pd.xls
- S table 10.2. Alpha-rarefaction - Observed feature.xls
- S table 10.3. Alpha-rarefaction - Shannon index.xls
