# Supplementary material for: A culture-independent approach, supervised machine learning, and the characterization of the microbial community composition of coastal areas across the Bay of Bengal and the Arabian Sea
Source: BMC Microbiol. 2024 May 10;24:162. doi: 10.1186/s12866-024-03295-4 (PMC11084130; doi:10.1186/s12866-024-03295-4)
Supplement: Supplementary file 12 — Additional file 12. [file 12866_2024_3295_MOESM12_ESM.zip › S table 10.1. Alpha-rarefaction - Faith pd.xls]

## Sheet: Table S14. Alpha-rarefaction - 
S table 10.1. Alpha-rarefaction - Faith pd at maximum depth 95879 in each sampling area
sample-id	depth-1_iter-1	depth-1_iter-2	depth-1_iter-3	depth-1_iter-4	depth-1_iter-5	depth-1_iter-6	depth-1_iter-7	depth-1_iter-8	depth-1_iter-9	depth-1_iter-10	depth-10654_iter-1	depth-10654_iter-2	depth-10654_iter-3	depth-10654_iter-4	depth-10654_iter-5	depth-10654_iter-6	depth-10654_iter-7	depth-10654_iter-8	depth-10654_iter-9	depth-10654_iter-10	depth-21307_iter-1	depth-21307_iter-2	depth-21307_iter-3	depth-21307_iter-4	depth-21307_iter-5	depth-21307_iter-6	depth-21307_iter-7	depth-21307_iter-8	depth-21307_iter-9	depth-21307_iter-10	depth-31960_iter-1	depth-31960_iter-2	depth-31960_iter-3	depth-31960_iter-4	depth-31960_iter-5	depth-31960_iter-6	depth-31960_iter-7	depth-31960_iter-8	depth-31960_iter-9	depth-31960_iter-10	depth-42613_iter-1	depth-42613_iter-2	depth-42613_iter-3	depth-42613_iter-4	depth-42613_iter-5	depth-42613_iter-6	depth-42613_iter-7	depth-42613_iter-8	depth-42613_iter-9
AEMK01	2.73853	2.29021	2.75042	2.73378	2.24308	2.20382	2.39717	2.26371	2.31958	2.97953	177.28	182.687	182.767	179.161	180.142	179.973	181.486	185.966	179.35	179.533	204.861	210.712	208.561	211.021	205.834	214.45	206.602	206.14	213.025	203.448	220.881	221.817	221.231	214.278	224.823	223.337	215.241	221.641	220.311	214.895	224.679	223.844	226.888	228.396	229.077	222.853	226.304	228.887	228.207
AEMK02	2.88547	2.4101	2.29373	2.27516	2.30681	2.0504	2.42687	2.29373	2.36571	2.80445	171.178	176.571	168.581	172.836	171.447	169.707	171.171	171.767	165.586	170.628	196.681	198.712	193.326	198.723	197.152	196.575	195.428	194.221	195.354	196.535	207.978	210.252	209.391	208.398	208.357	207.921	206.963	211.327	207.412	208.471	216.019	215.889	216.741	215.956	214.964	212.472	214.014	214.415	217.88
AEMK03	2.11919	2.43449	2.37934	2.41831	2.26999	2.92429	2.49981	2.71261	2.63771	2.59345	169.822	170.066	176.094	169.679	173.17	171.731	174.781	173.915	169.611	176.129	204.967	202.562	201.325	197.659	201.515	198.51	201.032	197.01	200.237	199.297	211.067	217.4	210.773	217.348	217.425	214.306	216.484	216.516	214.838	217.994	222.444	221.557	222.275	225.826	223.151	221.699	219.14	219.303	225.003
AEMK04	2.33822	2.43813	2.22677	2.36275	2.55114	2.41191	2.28009	2.22928	3.12135	2.30644	161.903	162.023	161.286	163.574	166.094	160.497	165.429	161.99	159.461	165.629	182.534	185.928	183.873	188.068	186.65	186.452	188.805	181.86	186.785	184.62	194.546	195.077	193.581	195.758	192.829	193.717	194.374	195.067	195.596	192.618	199.188	200.649	200.127	197.828	200.496	199.728	199.704	200.779	198.913
AEMK05	2.22556	2.20729	2.35285	2.19855	2.2671	2.35285	2.42638	2.34505	2.36541	2.3247	187.331	186.72	188.6	192.067	186.331	180.808	184.066	188.747	191.197	185.738	218.75	215.637	222.64	219.258	218.274	218.331	222.185	221.038	222.186	219.537	237.996	240.445	237.828	233.958	235.461	234.347	238.807	237.046	236.818	233.002	249.86	247.76	248.886	245.578	249.272	243.999	251.818	245.519	246.772
AEMK06	2.66028	2.33504	2.26371	2.40844	2.43123	2.22405	2.34505	2.43876	2.39231	2.17088	149.714	147.312	147.85	149.258	139.94	144.335	147.907	149.29	145.481	144.185	169.679	170.945	167.416	168.135	169.547	166.235	169.435	171.708	168.737	164.772	176.108	175.902	175.396	179.129	176.488	178.145	179.417	176.551	178.943	176.599	180.924	183.962	180.685	181.601	182.572	182.754	180.974	179.463	180.791
AKPT01	2.16398	2.52538	2.35522	2.15211	2.50029	2.63853	2.20742	2.58029	2.3468	2.65036	168.922	166.752	168.666	164.631	165.782	163.733	164.764	167.265	166.726	165.048	190.322	190.319	188.261	190.151	190.012	192.75	190.333	192.696	191.15	189.934	202.429	200.687	200.98	200.21	201.913	201.964	199.832	206.374	204.812	203.165	206.939	208.164	207.098	206.464	205.616	207.155	209.076	205.766	205.99
AKPT02	2.4971	2.39432	2.55828	2.41875	2.39592	2.41996	2.45036	2.2731	2.47827	2.17088	166.054	166.354	165.813	165.798	164.689	164.292	164.339	162.614	164.4	164.58	189.303	189.42	189.574	186.748	191.646	189.781	190.273	190.596	192.296	192.485	199.957	199.557	202.409	202.345	199.893	201.768	201.323	202.173	198.639	202.767	208.204	207.75	208.914	209.048	207.618	207.444	206.328	205.339	205.031
AKPT03	2.17856	2.43109	2.39223	2.35319	2.29373	2.30521	2.58606	2.39717	2.17412	2.3228	163.534	159.996	161.156	162.56	160.938	157.586	160.236	158.51	160.835	162.852	185.116	181.988	186.521	185.941	185.618	182.861	184.243	187.842	189.175	185.304	197.02	195.167	196.052	193.261	193.629	198.079	193.955	196.549	199.361	193.158	201.969	203.165	202.894	202.574	200.918	201.975	202.828	202.298	203.37
AKPT04	2.31937	2.26842	2.43208	2.97953	2.45123	2.38125	2.34081	2.34701	2.29627	2.42974	180	175.825	178.413	175.723	175.574	173.744	173.162	178.438	174.41	170.898	207.893	201.618	205.714	203.748	205.161	204.931	202.997	204.71	204.593	204.627	218.869	219.678	217.951	214.991	216.273	217.815	216.001	219.083	216.338	214.192	224.439	223.269	222.92	224.283	223.559	224.045	225.564	224.079	224.189
AKPT05	2.33559	2.29886	3.06546	2.47068	2.36407	2.55319	2.51531	2.52964	2.34427	2.45009	194.213	187.556	185.72	182.412	190.351	191.272	188.849	193.647	185.653	192.13	226.062	224.343	223.46	223.359	222.579	221.956	222.42	226.295	216.421	222.982	244.101	240.492	243.677	244.174	238.434	243.241	242.925	239.138	241.215	240.274	248.778	249.827	251.988	254.211	253.854	252.116	247.886	251.611	248.726
AKPT06	2.97953	2.3468	2.05034	2.16515	2.49973	2.88418	2.34207	2.16875	2.16928	3.06546	192.33	183.384	183.418	186.945	182.793	185.004	186.527	182.458	184.089	181.698	222.692	218.516	220.317	221.867	223.294	220.163	223.383	218.334	223.27	220.662	237.65	234.968	241.558	240.31	237.056	238.494	239.001	235.316	231.517	235.19	246.937	248.838	252.45	251.433	248.31	250.139	247.465	249.997	247.367
AMB01	2.2028	2.56328	2.30874	2.7737	2.58541	2.69489	2.47896	2.2635	2.97953	2.11974	180.557	178.934	174.584	174.695	173.971	176.029	181.336	177.054	177.889	177.154	207.505	207.54	203.843	204.856	204.419	205.484	207.117	210.456	207.768	207.323	218.707	220.817	220.047	216.408	219.621	218.246	220.787	221.697	220.702	218.475	224.927	227.984	227.07	230.427	228.312	227.355	227.714	227.598	224.72
AMB02	2.38507	2.73853	2.413	2.41586	2.36404	2.38454	2.34272	2.7088	2.19496	2.42568	161.468	162.317	162.216	159.398	159.724	161.912	160.201	162.907	162.288	160.601	186.753	185.961	183.055	181.527	183.62	185.277	187.777	183.972	187.222	185.962	195.046	196.616	194.531	196.046	196.392	199.184	196.058	195.646	195.269	198.575	200.111	199.478	199.571	202.153	201.503	202.141	199.586	201.525	198.948
AMB03	2.3678	2.60899	2.23625	2.45758	2.40132	2.14943	2.38454	2.96065	2.19013	2.5909	164.05	170.306	165.997	169.812	165.569	166.144	168.361	167.682	171.606	169.529	198.507	195.329	194.307	197.016	195.281	194.728	197.382	198.711	192.594	197.773	209.43	208.045	210.922	209.144	206.953	206.725	206.897	209.111	210.656	208.202	213.156	212.844	213.169	213.576	214.546	215.274	213.274	212.886	215.46
AMB04	2.0359	2.49436	2.34272	2.65036	3.07913	2.62267	2.22444	2.96299	2.37545	2.88549	163.867	168.027	171.161	167.639	166.807	170.063	170.925	170.082	165.954	166.736	195.306	193.041	192.382	194.174	194.813	192.264	190.065	194.035	193.188	193.603	206.13	202.234	205.527	200.624	200.91	204.322	201.06	203.621	202.9	202.823	205.771	208.323	205.04	210.474	206.366	207.96	207.216	209.034	208.783
AMB05	2.40526	2.29541	2.84944	2.27359	2.10225	2.5006	2.03588	2.69029	2.49729	2.44657	171.303	171.677	176.45	176.126	176.462	178.635	176.082	176.596	178.311	174.667	203.864	203.42	204.373	204.589	205.269	202.882	206.449	204.023	204.479	202.697	218.028	213.148	216.007	216.098	214.174	216.461	215.922	217.056	214.298	217.457	223.354	225.553	223.24	223.959	220.978	221.979	222.643	222.778	223.349
AMB06	2.12328	2.32648	2.35031	2.05997	2.26735	2.68803	2.57399	2.50366	3.08846	2.42378	187.164	190.778	190.296	187.986	191.076	190.915	189.116	193.982	187.244	190.035	221.558	219.929	218.859	219.566	221.063	222.091	221.165	222.746	222.893	221.308	234.355	233.659	232.921	233.836	234.972	232.636	236.108	236.757	234.05	232.983	238.407	240.385	240.206	238.778	238.835	240.647	241.834	240.985	240.591
APG01	2.31937	2.49469	2.34272	2.32972	2.48064	2.30543	2.45103	2.63074	2.38584	2.32928	173.698	176.627	172.518	167.932	169.964	170.38	178.602	172.115	171.469	173.41	205.903	200.609	201.793	197.229	202.16	201.135	201.442	201.476	205.297	194.734	214.028	216.558	213.585	215.403	212.518	213.212	215.106	212.62	214.207	210.7	219.015	220.966	220.358	218.769	219.648	221.913	220.761	215.139	220.33
APG02	2.59516	2.94817	2.29441	2.48915	2.34915	2.2327	2.04074	2.45475	2.36415	2.26727	183.423	180.749	183.442	179.256	182.581	182.004	180.364	183.421	180.926	180.257	205.853	206.617	202.634	204.251	205.718	205.005	202.308	202.527	206.782	204.832	214.399	215.064	214.323	215.364	214.968	213.216	212.548	212.223	214.501	213.974	218.779	218.779	218.955	217.623	217.092	218.322	218.765	217.119	218.629
APG03	2.47148	2.5926	2.47148	2.28954	2.34505	2.41652	2.8995	2.34482	2.36886	2.29851	129.697	130.691	130.53	126.634	130.125	127.367	130.251	132.507	131.281	127.493	149.64	150.671	151.526	147.921	149.797	150.421	149.343	148.39	147.232	150.444	159.265	157.824	159.692	158.115	156.869	157.898	157.443	157.604	158.709	157.908	164.097	163.914	162.756	161.35	164.292	160.677	162.144	162.341	162.169
APG04	2.39809	2.03584	2.34427	2.37934	2.41996	2.43724	2.12224	2.39993	2.48182	2.37205	128.704	125.093	126.346	125.296	128.043	125.146	126.204	126.527	123.192	124.946	139.669	138.898	137.903	138.511	142.846	138.822	140.644	138.397	140.146	140.401	144.968	144.517	145.912	143.621	145.85	143.031	143.919	143.837	146.558	145.603	148.008	147.263	146.292	146.221	146.716	145.643	147.303	145.851	144.956
APG05	2.24461	2.38645	2.78657	2.44092	2.48939	2.49241	2.56147	2.46608	2.72021	2.37333	181.63	177.229	180.869	179.976	179.834	182.634	184.373	180.703	178.495	181.304	205.744	205.436	205.938	202.427	208.856	206.158	204.135	207.325	208.474	207.733	215.368	218.419	219.158	222.612	220.878	219.155	216.993	216.844	213.941	217.383	221.696	223.733	223.203	222.02	222.074	223.128	224.202	224.792	221.531
APG06	2.76309	2.35593	2.80105	2.58346	2.53285	2.48939	2.33036	2.17412	2.12634	2.36461	174.625	175.683	173.646	178.444	173.821	174.129	176.085	174.859	175.11	173.468	208.088	202.155	205.306	204.707	205.472	202.263	207.968	201.979	205.21	206.148	215.335	216.771	217.642	214.263	216.124	217.177	219.028	218.839	217.642	219.014	221.938	224.839	224.617	224.225	225.475	225.073	224.74	222.411	225.379
AUP01	2.28997	2.41191	2.22199	2.41801	2.929	2.96214	2.44953	2.3806	2.4555	2.29603	168.436	165.478	169.321	169.13	174.912	170.9	166.968	164.915	170.145	170.82	196.698	194.905	197.724	196.009	196.588	196.305	196.299	194.254	198.436	196.404	213.103	210.094	208.757	209.986	211.042	208.623	209.626	207.97	212.19	206.949	216.029	217.866	215.013	215.446	216.724	215.521	217.791	213.792	218.117
AUP02	2.48081	2.37712	2.49578	2.45928	2.44783	2.41062	2.40776	2.15958	2.97953	2.25429	177.797	178.364	180.871	173.796	179.49	183.249	179.706	175.586	181.827	181.558	209.65	211.419	213.174	213.501	207.917	209.162	206.383	212.177	214.415	210.401	226.369	224.373	225.336	226.664	228.966	226.46	227.724	224.738	225.825	226.466	232.371	234.587	235.426	233.963	237.488	233.283	232.986	236.316	233.701
AUP03	2.33467	2.12009	2.70368	2.84944	2.30529	2.37361	2.29233	2.37685	2.40526	2.24551	167.196	168.915	164.638	164.64	163.668	164.21	167.77	168.692	163.59	169.853	201.066	195.748	202.374	198.543	201.427	199.356	196.842	199.52	198.969	198.801	212.906	212.822	213.425	213.466	212.744	214.399	213.075	215.162	212.479	213.958	222.332	220.582	223.614	221.02	221.891	218.443	225.378	224.585	221.882
AUP04	2.32197	2.28595	2.29853	2.23491	2.30955	2.3885	2.45288	2.24095	2.31357	2.27975	184.851	181.369	183.638	182.549	178.781	187.691	184.195	182.879	185.847	185.808	211.185	217.709	215.902	212.367	213.965	210.622	212.994	211.115	212.98	213.104	226.62	229.024	226.379	229.493	226.712	227.769	225.819	230.093	228.842	227.504	230.922	232.81	237.089	234.322	234.571	230.98	234.346	232.977	235.417
AUP05	2.43208	2.75231	2.50016	2.08903	2.34701	2.35953	2.73355	2.28114	2.32729	2.55172	171.207	170.262	169.162	169.542	169.517	168.216	169.237	164.013	168.726	168.852	195.988	197.495	196.848	192.952	196.847	194.798	196.888	194.03	195.545	194.35	205.533	207.758	205.15	208.18	206.518	210.073	206.771	205.805	207.597	208.41	213.187	214.806	213.39	214.458	213.192	216.859	214.258	213.926	213.2
AUP06	2.34701	2.22652	2.3908	2.42974	2.22005	2.6137	2.37786	2.57547	2.23856	2.17856	176.832	176.004	176.592	179.361	173.555	177.381	174.113	177.341	176.839	176.148	205.261	207.884	211.588	211.143	207.65	210.344	208.053	210.224	213.131	209.139	224.371	221.325	227.37	224.458	221.726	221.829	222.654	224.086	225.041	222.466	229.197	229.629	231.019	230.22	231.385	225.994	230.285	227.733	231.454
GCCL01	2.3777	2.43461	2.36086	2.35697	2.31832	2.60019	2.51187	2.24373	2.04074	2.23538
GCCL02	2.25774	2.2705	2.35976	2.24351	2.3288	2.2465	2.36768	2.4787	2.40681	2.26659	102.347	103.064	104.605	101.977	102.373	105.067	99.8222	100.475	105.747	101.648	110.658	112.01	111.747	109.253	110.862	109.362	110.71	110.677	111.104	109.45	112.587	112.256	111.736	111.694	111.943	112.871	112.907	112.195	111.503	112.949	113.349	113.402	113.411	113.042	113.318	113.52	112.11	112.911	113.096
GCCL03	2.43449	2.20793	2.34676	2.5669	2.96214	2.57718	2.17408	2.22012	2.3116	2.16396	103.093	100.315	101.265	101.023	100.218	102.272	101.455	99.4969	99.9937	104.041	106.116	107.711	107.407	107.604	107.837	107.22	107.139	107.853	108.236	106.424	109.714	109.788	108.395	109.327	108.669	108.543	109.742	108.796	108.781	109.258	109.932	109.113	109.932	109.932	109.932	109.932	109.932	109.932	109.932
GCCL04	2.23502	2.42852	2.41564	2.18851	2.17408	2.35522	2.17889	2.42486	2.48081	2.42157	107.212	104.501	104.472	105.969	105.68	106.369	105.444	106.123	107.613	107.239	114.025	114.223	114.624	113.745	116.613	115.214	115.187	113.999	114.236	116.067	119.188	117.811	117.534	119.227	117.021	117.026	118.631	118.358	116.517	118.335	119.207	119.309	119.584	118.77	119.172	119.535	118.897	119.325	118.063
GCCL05	2.34201	2.98634	2.33046	2.21409	2.83579	2.33649	2.28813	2.43411	2.37245	3.05818	92.0819	92.1459	94.0111	94.3956	97.2034	93.978	93.893	93.2227	93.5056	94.3657	101.211	101.678	102.178	103.28	101.785	102.3	103.096	103.515	102.853	102.477	105.783	106.335	106.009	105.864	105.885	105.489	106.89	105.959	105.74	106.123	107.321	107.268	107.02	107.204	105.559	107.449	106.941	107.449	106.454
GCCL06	2.52426	2.29855	2.4757	2.25556	2.40755	2.36367	2.30082	2.31647	2.38605	2.43382	105.128	106.716	105.412	104.207	105.771	106.061	104.796	107.074	104.138	105.579	116.416	115.099	114.574	113.446	114.063	114.957	114.408	116.157	114.866	113.921	118.87	117.297	117.095	118.226	117.752	117.896	116.795	118.605	116.969	116.962	119.069	118.86	118.819	118.786	118.596	118.7	118.535	118.954	119.2
GCLG01	2.3908	2.61303	2.30192	2.26563	2.34272	2.37205	2.37541	2.32498	2.39592	2.25262	117.058	118.427	121.69	122.615	116.579	117.988	116.322	116.923	118.824	119.701	127.487	127.47	126.439	127.968	125.655	128.31	127.466	127.851	127.387	127.907	129.125	127.989	128.843	128.957	128.256	128.86	128.811	129.305	128.903	129.305	129.305	129.305	129.305	129.305	129.305	129.305	129.305	129.305	129.305
GCLG02	2.25985	2.3788	2.25854	2.36021	2.2719	2.31589	2.47392	2.39151	2.28704	2.47392	80.3565	75.4218	82.8213	78.3375	79.0936	77.6467	77.7059	78.2201	78.7626	81.1493	86.2106	86.3847	81.6525	87.3051	85.4265	87.1886	85.0244	86.0123	85.8976	85.5306	87.8882	87.9375	86.7823	88.1358	87.7029	86.9933	86.7606	87.5389	87.4465	87.3517	88.1254	88.1254	87.8882	87.9514	88.1358	88.1358	88.1358	88.1358	88.1358
GCLG03	2.07078	2.44714	2.44523	2.09361	2.49871	2.2463	2.2719	2.97657	2.34272	2.25476	120.29	118.026	119.302	118.738	119.287	119.472	114.767	117.727	117.672	117.828	127.44	128.822	127.015	129.053	126.643	127.722	126.847	128.545	126.556	127.306	131.324	130.871	129.572	130.41	132.104	131.722	131.063	132.551	130.421	131.024	132.624	131.683	132.284	132.564	132.559	131.988	132.526	132.008	132.501
GCLG04	2.26311	2.34505	2.59251	2.16875	2.37552	2.39809	2.54068	2.43303	2.24095	2.34226	97.524	98.3961	98.0926	98.133	97.9891	98.8306	96.4958	97.8642	97.8324	98.8755	103.737	103.235	103.08	106.159	103.431	104.489	105.115	105.22	104.582	104.197	107.025	106.24	107.025	105.489	107.025	106.349	106.206	105.358	106.289	106.944	107.025	107.025	107.025	106.452	107.025	107.025	107.025	107.025	107.025
GCLG05	2.27643	2.06009	2.35155	2.48081	2.41062	2.48605	2.48351	2.36248	2.49268	2.42524	60.1097	58.9892	60.7216	59.9396	59.9163	60.2956	59.7981	59.2592	59.9034	60.973	61.1886	61.1886	61.1886	61.1886	61.1886	61.1886	61.1886	61.1886	61.1886	61.1886
GCLG06	2.04074	2.41191	2.40872	2.34958	2.4321	2.43143	2.69029	2.34228	2.28497	2.45309	120.164	127.478	124.243	123.033	123.382	127.117	124.657	120.753	124.109	121.834	133.208	134.932	132.639	133.798	132.295	134.381	133.898	135.21	133.725	134.038	138.624	139.193	136.74	138.607	138.913	138.345	139.822	137.554	137.411	136.437	139.598	139.917	139.301	140.041	139.095	140.033	140.364	139.821	139.32
GCVB01	2.24029	2.43018	2.40208	2.2292	2.47831	3.09863	2.39827	2.66947	2.77022	2.47844	128.056	126.158	124.392	127.392	124.19	121.526	123.051	123.87	128.511	122.356	149.39	149.789	150.338	148.704	146.977	150.75	151.828	152.246	147.674	145.047	156.233	158.09	159.503	161.326	161.063	159.395	159.847	156.372	159.317	160.751	165.197	169.955	167.786	164.654	166.949	165.105	165.551	166.986	163.338
GCVB02	2.3468	2.5862	2.43123	2.24514	2.55981	2.17412	2.41062	2.39786	2.391	2.24537	133.775	132.541	132.159	127.09	131.309	133.432	130.914	131.991	132.024	133.314	139.636	138.983	139.573	140.051	139.406	140.865	140.3	141.282	138.742	140.186	142.547	141.873	141.833	142.437	141.435	142.811	141.832	142.168	142.207	142.313	142.855	142.855	142.689	142.855	142.689	142.855	142.855	142.76	142.855
GCVB03	2.95008	2.21398	2.30583	2.60321	2.39231	2.34505	2.97953	2.3366	2.26842	2.29233	120.712	119.201	120.057	116.813	119.651	116.748	121.137	116.416	118.01	116.74	131.199	128.601	131.949	130.587	127.391	130.088	129.457	130.047	128.85	129.749	133.697	133.7	132.993	133.358	133.461	132.696	133.078	132.717	131.583	133.698	134.187	133.539	134.187	134.187	134.187	134.044	133.83	133.186	132.605
GCVB04	2.20793	2.7034	2.21788	2.50551	2.183	2.23396	2.34272	2.7489	2.33283	2.36871	126.809	128.734	128.697	128.239	130.526	129.328	131.325	129.503	129.674	130.913	137.22	139.964	137.92	139.898	139.245	139.085	138.268	139.6	141.029	140.072	142.238	142.966	143.452	141.563	143.257	142.155	143.02	143.031	141.571	141.906	143.686	143.686	143.677	143.411	143.3	143.616	143.416	143.593	141.821
GCVB05	2.30579	2.61749	2.39592	2.55174	2.40025	2.34705	2.48498	2.70831	2.47847	2.32719	119.753	120.576	119.933	119.935	119.865	117.872	117.449	117.01	118.297	120.07	126.778	127.837	127.498	126.655	126.834	126.239	126.012	127.103	127.135	127.845	128.95	128.491	128.644	128.18	128.639	129.05	129.082	127.961	128.845	128.64	129.111	129.241	129.241	129.241	129.241	128.902	129.229	129.039	129.241
GCVB06	2.79099	2.27731	2.95536	2.41554	2.07078	2.97953	2.46957	2.34272	2.44783	2.48081	145.784	148.229	145.419	145.096	147.186	146.399	144.856	141.762	145.679	144.009	161.921	162.087	164.208	160.611	161.919	162.557	159.187	161.493	162.763	162.808	168.581	167.22	168.005	168.761	169.613	168.924	168.194	167.45	167.65	169.454	169.704	171.064	170.261	171.461	170.251	171.208	171.545	171.634	171.975
GGUO01	2.28988	2.34893	2.59561	2.32581	2.30329	2.30329	2.40381	2.36912	2.30329	2.34505	55.4105	55.4105	55.4105	55.4105	55.4105	55.4105	55.4105	55.4105	55.4105	55.4105
GGUO02	2.37424	2.34744	2.7982	2.43183	2.19814	2.47471	2.81037	2.36452	2.15694	2.39131	157.569	148.849	153.83	158.144	150.686	154.131	153.193	149.282	150.385	152.688	179.047	173.752	181.728	176.092	180.621	177.494	176.772	180.398	177.695	172.991	193.15	190.065	188.391	185.613	189.966	189.625	189.098	189.262	186.089	188.494	190.059	193.131	193.227	193.446	194.137	191.712	193.938	195.499	196.525
GGUO03	2.50174	2.24022	2.87023	2.29231	2.2476	2.43771	2.89122	2.59482	2.86992	2.23495	192.921	189.056	189.721	193.613	196.153	197.242	191.583	191.589	191.309	191.257	232.62	238.821	237.339	241.339	238.446	234.325	235.241	235.171	235.093	231.158	264.314	266.363	262.91	258.348	262.294	265.489	254.618	254.456	261.434	261.937	277.053	272.317	273.096	277.094	277.46	274.075	274.028	278.641	271.333
GGUO04	2.16665	2.20751	2.34676	2.20751	2.33726	2.11643	2.78314	2.39166	2.20751	2.34676
GGUO05	2.47078	2.38403	2.9118	2.3036	2.25403	2.30561	2.26311	2.22187	2.39592	2.38645	103.216	100.299	102.016	103.247	100.279	103.159	100.391	103.696	100.393	99.3248	111.303	109.512	109.799	111.89	107.841	111.57	109.999	109.086	110.117	107.146	113.782	113.19	112.162	113.416	110.319	113.47	112.602	113.211	112.896	113.045	112.934	113.529	114.11	113.945	113.171	114.126	113.634	113.957	113.239
GGUO06	2.35954	2.5321	2.46395	2.23341	2.25089	2.34775	2.30192	2.23593	2.31937	2.22972	121.641	121.169	118.432	120.204	120.111	117.872	120.242	118.709	120.406	120.427	132.222	131.089	130.715	133.117	130.931	131.897	130.141	132.022	130.205	130.848	133.064	134.276	134.954	133.93	134.503	135.078	133.486	133.857	134.738	134.567	134.735	135.463	134.549	135.051	135.628	134.628	135.22	135.372	135.547
GMDM01	2.98489	2.30427	2.07078	2.39105	2.50253	2.43094	2.20729	2.66213	2.3036	2.28281	124.482	125.646	121.657	119.298	124.675	119.581	121.23	123.025	120.936	119.986	139.46	138.392	140.51	136.358	136.383	139.762	136.903	135.698	138.893	137.265	145.449	143.114	144.956	142.407	145.292	145.878	144.805	145.271	144.318	144.943	149.786	147.821	147.78	147.339	150.165	149.122	147.059	147.009	148.457
GMDM02	2.32373	2.57244	2.31993	2.37681	2.22941	2.34144	2.04074	2.45769	2.28448	2.29319	117.763	118.161	118.492	117.144	115.81	118.925	121.039	117.695	120.478	117.136	128.114	131.12	130.059	127.393	129.809	127.818	130.444	131.031	132.283	134.201	134.72	134.689	134.356	133.138	134.281	134.858	135.118	136.041	133.444	133.516	136.912	136.24	135.576	136.261	137.146	136.276	136.355	135.948	135.485
GMDM03	2.22054	2.40507	2.39368	2.41184	2.35285	2.32498	2.66561	2.32498	2.28716	2.37934	97.457	97.4909	97.3922	97.5247	97.0351	96.9131	97.4499	96.7018	98.3123	97.3417	101.247	102.643	103.243	102.341	101.033	101.198	102.883	102.313	102.836	103.192	103.438	103.452	102.54	102.975	103.193	103.282	103.441	103.275	103.318	103.176
GMDM04	2.24701	2.14316	2.85816	2.27388	2.79652	2.39939	2.26385	2.85822	2.39591	2.27738	108.977	109.226	108.952	109.012	107.143	107.037	106.356	107.42	110.61	106.386	115.244	115.707	115.359	116.494	116.928	116.197	115.711	116.313	116.563	115.788	118.079	117.991	117.754	119.225	118.762	117.736	119.283	118.887	118.978	118.521	119.898	119.898	119.262	119.175	119.884	119.898	119.312	119.262	119.551
GMDM05	2.33802	2.34744	2.04074	2.36467	2.25607	2.35953	2.27902	2.23491	2.23321	2.32796	98.6572	97.0527	99.8717	100.355	96.0316	99.4711	99.8562	100.249	95.6865	96.3591	106.477	105.483	106.713	106.852	105.102	107.146	107.45	107.439	104.506	107.898	109.086	108.128	108.341	108.379	109.316	109.178	108.496	108.727	107.728	108.22	108.813	109.533	109.36	109.416	109.855	109.588	109.76	109.546	109.855
GMDM06	2.35263	2.25924	2.10835	2.31993	2.05997	2.46105	2.44666	2.22723	2.28009	2.3005	107.848	107.578	105.814	105.209	108.003	106.999	108.282	107.38	108.715	106.394	115.362	115.441	111.541	114.646	114.819	116.301	113.435	113.576	114.362	114.016	117.523	116.19	117.529	115.934	116.721	117.176	117.207	116.961	116.677	116.255	117.042	117.715	117.6	117.715	117.715	117.606	117.715	117.715	117.715
KVRF01	2.18235	2.57617	2.27029	2.29627	2.37554	2.19241	2.15914	2.37862	2.59997	2.25496	163.732	161.526	165.423	164.8	158.498	160.448	163.376	160.488	158.943	165.251	198.82	189.41	191.105	188.406	192.13	192.282	193.061	194.841	191.534	193.051	210.168	211.809	208.335	213.054	210.068	210.423	211.329	206.187	208.985	209.238	217.545	220.759	218.936	216.831	221.323	217.241	220.427	218.59	220.02
KVRF02	2.77223	2.39759	2.21718	2.23077	2.29886	2.77626	2.7412	2.70598	2.25741	2.16928	187.648	186.85	188.338	190.557	185.196	193.136	191.778	187.605	182.52	192.919	226.38	233.359	227.318	228.812	228.113	229.788	225.776	229.243	227.316	229.125	245.337	241.763	245.135	242.773	241.51	244.554	247.343	244.547	244.722	244.207	255.305	251.147	252.851	254.561	254.569	252.747	253.799	254.287	255.947
KVRF03	2.63089	2.30834	2.26802	2.39708	2.37913	2.29233	2.18326	2.35263	2.35522	2.2774	176.528	181.128	174.177	177.599	175.424	174.868	171.526	176.765	175.147	178.648	208.525	212.231	212.353	213.622	209.434	209.682	211.821	209.615	216.708	211.065	225.892	228.43	225.799	226.829	227.339	224.018	223.377	226.105	227.167	228.999	234.65	237.699	236.603	235.698	234.377	235.617	235.908	237.093	236.003
KVRF04	2.65647	2.13193	2.43546	2.95008	2.72704	2.29233	2.19765	2.17412	2.35945	2.34505	162.495	158.086	160.984	162.293	160.574	159.328	161.818	164.124	159.067	155.137	178.771	182.733	181.096	180.75	181.081	180.583	184.254	184.392	181.862	181.853	190.68	192.724	188.002	189.484	191.168	192.14	191.71	191.394	192.499	192.662	194.774	194.456	193.505	194.594	193.978	193.114	194.861	195.182	192.706
KVRF05	2.40491	2.34505	2.21688	2.30025	2.32751	2.95005	2.44394	2.19819	2.27516	2.20253	147.13	143.549	146.221	144.32	142.388	146.793	145.499	148.033	146.373	142.992	174.133	171.247	169.354	175.217	171.48	172.799	173.802	171.444	172.297	170.262	183.834	184.535	188.382	187.737	183.795	186.047	183.366	185.324	185.098	181.482	190.458	194.291	191.749	192.016	193.518	192.546	192.94	194.364	193.957
KVRF06	2.03584	2.74121	2.18925	2.34272	2.38403	2.29886	2.17894	2.31379	2.50406	2.73969	135.185	131.222	138.879	133.549	142.267	138.673	135.776	133.205	135.464	140.06	161.192	161.776	162.126	159.523	157.58	163.734	163.901	157.361	158.321	157.826	174.41	174.677	171.538	172.837	174.316	173.6	173.689	171.637	170.403	174.977	179.447	180.372	178.037	181.027	179.228	177.712	180.175	176.816	177.976
[truncated: 61 more columns]
