# Supplementary material for: A culture-independent approach, supervised machine learning, and the characterization of the microbial community composition of coastal areas across the Bay of Bengal and the Arabian Sea
Source: BMC Microbiol. 2024 May 10;24:162. doi: 10.1186/s12866-024-03295-4 (PMC11084130; doi:10.1186/s12866-024-03295-4)
Supplement: Supplementary file 12 — Additional file 12. [file 12866_2024_3295_MOESM12_ESM.zip › S table 10.2. Alpha-rarefaction - Observed feature.xls]

## Sheet: Table S16. Alpha-rarefaction - 
S table 10.2. Alpha-rarefaction - Observed feature at maximum depth 95879 in each sampling area
sample-id	depth-1_iter-1	depth-1_iter-2	depth-1_iter-3	depth-1_iter-4	depth-1_iter-5	depth-1_iter-6	depth-1_iter-7	depth-1_iter-8	depth-1_iter-9	depth-1_iter-10	depth-10654_iter-1	depth-10654_iter-2	depth-10654_iter-3	depth-10654_iter-4	depth-10654_iter-5	depth-10654_iter-6	depth-10654_iter-7	depth-10654_iter-8	depth-10654_iter-9	depth-10654_iter-10	depth-21307_iter-1	depth-21307_iter-2	depth-21307_iter-3	depth-21307_iter-4	depth-21307_iter-5	depth-21307_iter-6	depth-21307_iter-7	depth-21307_iter-8	depth-21307_iter-9	depth-21307_iter-10	depth-31960_iter-1	depth-31960_iter-2	depth-31960_iter-3	depth-31960_iter-4	depth-31960_iter-5	depth-31960_iter-6	depth-31960_iter-7	depth-31960_iter-8	depth-31960_iter-9	depth-31960_iter-10	depth-42613_iter-1	depth-42613_iter-2	depth-42613_iter-3	depth-42613_iter-4	depth-42613_iter-5	depth-42613_iter-6	depth-42613_iter-7	depth-42613_iter-8	depth-42613_iter-9
AEMK01	1	1	1	1	1	1	1	1	1	1	2082	2101	2120	2106	2102	2098	2095	2124	2079	2083	2365	2381	2375	2401	2358	2389	2387	2364	2384	2362	2466	2470	2464	2457	2487	2475	2458	2477	2467	2461	2508	2521	2509	2525	2520	2522	2514	2517	2517
AEMK02	1	1	1	1	1	1	1	1	1	1	2081	2091	2052	2077	2057	2072	2073	2085	2031	2082	2319	2343	2327	2341	2353	2345	2336	2322	2337	2344	2422	2425	2441	2438	2431	2428	2420	2446	2421	2433	2478	2476	2482	2493	2474	2471	2466	2474	2489
AEMK03	1	1	1	1	1	1	1	1	1	1	2089	2065	2103	2105	2108	2079	2090	2077	2081	2092	2368	2379	2360	2365	2381	2362	2377	2343	2363	2366	2456	2479	2452	2480	2476	2476	2480	2479	2480	2480	2516	2503	2515	2535	2520	2514	2509	2511	2521
AEMK04	1	1	1	1	1	1	1	1	1	1	1748	1747	1737	1750	1771	1727	1749	1736	1741	1764	1945	1950	1953	1965	1961	1953	1974	1939	1973	1955	2028	2029	2026	2037	2022	2010	2021	2021	2028	2017	2061	2062	2061	2044	2066	2057	2058	2063	2060
AEMK05	1	1	1	1	1	1	1	1	1	1	2327	2361	2349	2362	2334	2326	2344	2350	2372	2348	2743	2713	2714	2727	2742	2711	2743	2730	2728	2721	2861	2884	2878	2873	2869	2869	2875	2880	2857	2871	2945	2946	2958	2943	2942	2926	2956	2925	2939
AEMK06	1	1	1	1	1	1	1	1	1	1	1785	1784	1777	1777	1743	1751	1783	1773	1767	1757	1984	1991	1986	1992	1992	1990	1986	2005	1995	1961	2059	2058	2049	2064	2063	2059	2068	2049	2069	2057	2085	2099	2089	2086	2097	2087	2094	2081	2088
AKPT01	1	1	1	1	1	1	1	1	1	1	2007	2013	2004	2004	1990	2002	1974	1995	1990	2012	2232	2249	2229	2246	2237	2247	2235	2251	2250	2232	2320	2322	2326	2328	2321	2329	2314	2348	2333	2337	2371	2375	2366	2358	2364	2364	2375	2367	2357
AKPT02	1	1	1	1	1	1	1	1	1	1	2065	2078	2077	2093	2065	2052	2080	2060	2061	2060	2353	2341	2360	2348	2372	2322	2356	2368	2361	2359	2432	2443	2453	2461	2444	2451	2449	2449	2434	2451	2499	2503	2508	2499	2502	2502	2488	2487	2493
AKPT03	1	1	1	1	1	1	1	1	1	1	2085	2062	2058	2078	2065	2038	2079	2068	2060	2088	2360	2333	2339	2353	2361	2337	2359	2366	2376	2334	2463	2444	2455	2449	2436	2457	2421	2452	2462	2428	2495	2493	2491	2499	2488	2505	2496	2499	2507
AKPT04	1	1	1	1	1	1	1	1	1	1	2114	2101	2118	2084	2101	2110	2093	2102	2102	2067	2417	2377	2413	2401	2416	2416	2410	2411	2401	2384	2522	2520	2528	2511	2509	2528	2526	2522	2514	2517	2573	2573	2577	2577	2569	2579	2587	2571	2582
AKPT05	1	1	1	1	1	1	1	1	1	1	2482	2475	2454	2458	2495	2532	2489	2488	2480	2487	2903	2894	2901	2903	2900	2911	2912	2925	2871	2905	3073	3074	3106	3093	3067	3099	3071	3076	3080	3066	3152	3160	3163	3186	3172	3161	3153	3179	3153
AKPT06	1	1	1	1	1	1	1	1	1	1	2503	2473	2450	2445	2439	2453	2455	2445	2468	2441	2908	2911	2885	2883	2910	2884	2894	2880	2935	2912	3059	3076	3096	3083	3073	3071	3073	3045	3050	3063	3153	3164	3188	3182	3172	3173	3173	3184	3148
AMB01	1	1	1	1	1	1	1	1	1	1	2279	2229	2225	2228	2224	2234	2264	2249	2231	2246	2582	2582	2573	2579	2577	2579	2588	2595	2577	2583	2698	2710	2706	2681	2712	2695	2716	2695	2703	2693	2757	2760	2759	2776	2776	2765	2767	2762	2764
AMB02	1	1	1	1	1	1	1	1	1	1	1998	2022	1998	2001	1993	1998	2001	2015	2009	2000	2263	2274	2256	2256	2265	2256	2272	2252	2272	2252	2342	2358	2343	2342	2356	2367	2351	2348	2349	2359	2379	2380	2379	2391	2392	2385	2389	2391	2376
AMB03	1	1	1	1	1	1	1	1	1	1	1956	1983	1991	2006	1981	1985	1998	1984	2022	1996	2282	2276	2270	2272	2259	2261	2275	2283	2247	2275	2370	2363	2378	2362	2349	2357	2368	2370	2372	2358	2404	2399	2403	2405	2410	2412	2400	2405	2415
AMB04	1	1	1	1	1	1	1	1	1	1	1976	1991	2020	2005	1981	1999	2017	1991	1992	1987	2246	2246	2251	2238	2265	2255	2235	2254	2262	2248	2350	2339	2340	2328	2336	2343	2336	2337	2328	2335	2374	2380	2369	2382	2373	2371	2370	2382	2382
AMB05	1	1	1	1	1	1	1	1	1	1	1988	1981	2003	1994	2020	2014	2005	2014	2014	1974	2273	2283	2268	2260	2265	2264	2281	2283	2265	2276	2372	2363	2363	2360	2366	2363	2363	2367	2356	2376	2417	2414	2411	2417	2409	2412	2414	2418	2419
AMB06	1	1	1	1	1	1	1	1	1	1	2155	2180	2191	2163	2215	2167	2147	2219	2160	2193	2513	2523	2512	2515	2514	2518	2511	2523	2518	2513	2635	2635	2625	2634	2640	2623	2647	2656	2634	2641	2676	2703	2693	2687	2687	2694	2707	2694	2692
APG01	1	1	1	1	1	1	1	1	1	1	2009	2003	2012	1982	1988	1975	2035	1975	1989	2012	2300	2283	2293	2272	2274	2246	2257	2272	2292	2253	2373	2381	2386	2392	2377	2356	2376	2375	2378	2384	2412	2421	2413	2423	2427	2425	2422	2417	2423
APG02	1	1	1	1	1	1	1	1	1	1	1915	1873	1898	1879	1926	1887	1874	1899	1883	1894	2133	2113	2103	2112	2121	2122	2097	2109	2136	2130	2195	2198	2198	2196	2192	2188	2180	2189	2195	2192	2222	2223	2221	2218	2219	2225	2225	2220	2220
APG03	1	1	1	1	1	1	1	1	1	1	1375	1394	1392	1381	1394	1383	1389	1398	1393	1371	1569	1574	1572	1549	1564	1572	1558	1570	1555	1575	1632	1628	1635	1631	1628	1628	1623	1624	1632	1633	1663	1665	1655	1650	1663	1653	1656	1651	1653
APG04	1	1	1	1	1	1	1	1	1	1	1389	1375	1368	1379	1370	1378	1369	1375	1368	1360	1477	1472	1476	1469	1485	1468	1475	1473	1470	1474	1496	1503	1503	1493	1501	1496	1498	1495	1506	1502	1514	1507	1508	1510	1506	1509	1509	1508	1505
APG05	1	1	1	1	1	1	1	1	1	1	2012	2010	2034	2015	2032	2032	2035	2007	2015	2051	2298	2284	2297	2254	2295	2284	2277	2289	2292	2304	2369	2385	2383	2393	2381	2390	2374	2370	2359	2378	2410	2420	2415	2416	2413	2416	2425	2422	2408
APG06	1	1	1	1	1	1	1	1	1	1	2136	2155	2140	2142	2138	2141	2154	2123	2145	2145	2484	2443	2460	2461	2451	2446	2463	2448	2462	2469	2551	2569	2578	2570	2578	2564	2575	2579	2571	2572	2632	2633	2629	2631	2628	2627	2635	2627	2628
AUP01	1	1	1	1	1	1	1	1	1	1	2110	2081	2117	2092	2126	2104	2076	2102	2105	2096	2387	2380	2404	2377	2389	2396	2394	2392	2396	2383	2502	2500	2481	2493	2508	2495	2497	2484	2504	2483	2536	2548	2538	2542	2533	2532	2539	2535	2549
AUP02	1	1	1	1	1	1	1	1	1	1	2232	2225	2241	2217	2240	2244	2245	2237	2264	2238	2577	2575	2585	2585	2562	2576	2524	2580	2572	2564	2702	2691	2694	2709	2713	2704	2714	2693	2705	2698	2757	2763	2766	2760	2770	2751	2765	2787	2764
AUP03	1	1	1	1	1	1	1	1	1	1	2203	2194	2167	2186	2168	2168	2185	2177	2156	2203	2551	2559	2579	2585	2561	2541	2568	2550	2583	2558	2706	2697	2705	2708	2705	2718	2715	2706	2698	2717	2774	2771	2792	2779	2772	2763	2787	2794	2776
AUP04	1	1	1	1	1	1	1	1	1	1	2231	2214	2219	2223	2212	2210	2207	2207	2241	2238	2539	2548	2540	2538	2545	2525	2527	2542	2543	2549	2672	2655	2649	2682	2654	2657	2660	2668	2673	2654	2723	2707	2724	2712	2718	2707	2713	2716	2729
AUP05	1	1	1	1	1	1	1	1	1	1	1970	1993	1971	1973	1984	1977	1968	1964	1970	1989	2231	2253	2245	2234	2241	2236	2262	2238	2234	2228	2323	2329	2337	2333	2328	2343	2327	2324	2336	2342	2370	2381	2379	2379	2367	2377	2379	2369	2371
AUP06	1	1	1	1	1	1	1	1	1	1	2273	2246	2273	2262	2240	2269	2247	2262	2264	2254	2614	2610	2625	2632	2597	2627	2615	2624	2617	2617	2756	2746	2750	2745	2744	2746	2754	2748	2745	2732	2812	2807	2811	2813	2810	2794	2808	2800	2817
GCCL01	1	1	1	1	1	1	1	1	1	1
GCCL02	1	1	1	1	1	1	1	1	1	1	1131	1144	1150	1139	1136	1168	1133	1135	1145	1137	1213	1216	1216	1204	1207	1204	1202	1210	1209	1209	1224	1225	1218	1224	1223	1224	1227	1225	1221	1225	1230	1230	1230	1229	1230	1230	1228	1229	1231
GCCL03	1	1	1	1	1	1	1	1	1	1	1056	1047	1055	1056	1055	1062	1050	1045	1040	1058	1102	1103	1101	1105	1106	1104	1100	1101	1104	1101	1115	1115	1112	1112	1112	1111	1114	1114	1113	1110	1116	1115	1116	1116	1116	1116	1116	1116	1116
GCCL04	1	1	1	1	1	1	1	1	1	1	1246	1244	1251	1249	1249	1249	1248	1257	1258	1258	1330	1329	1339	1335	1340	1336	1336	1328	1338	1336	1362	1356	1357	1367	1354	1355	1362	1356	1354	1358	1366	1367	1367	1366	1365	1366	1365	1364	1361
GCCL05	1	1	1	1	1	1	1	1	1	1	978	990	987	991	1013	995	989	984	994	991	1055	1061	1059	1063	1059	1064	1068	1069	1062	1061	1082	1085	1081	1082	1085	1082	1086	1081	1084	1080	1089	1089	1090	1089	1086	1091	1087	1091	1088
GCCL06	1	1	1	1	1	1	1	1	1	1	1068	1092	1072	1063	1085	1080	1072	1088	1072	1079	1155	1154	1147	1151	1144	1147	1150	1153	1153	1151	1174	1166	1167	1171	1170	1174	1169	1171	1167	1166	1176	1176	1177	1177	1176	1175	1175	1177	1178
GCLG01	1	1	1	1	1	1	1	1	1	1	1134	1139	1146	1153	1137	1143	1140	1140	1152	1147	1193	1193	1195	1197	1187	1196	1194	1200	1193	1195	1202	1201	1202	1202	1201	1201	1203	1205	1202	1205	1205	1205	1205	1205	1205	1205	1205	1205	1205
GCLG02	1	1	1	1	1	1	1	1	1	1	709	701	711	715	705	709	708	705	706	706	734	738	731	738	735	739	738	739	737	739	743	743	740	744	743	741	743	742	741	742	743	743	743	743	744	744	744	744	744
GCLG03	1	1	1	1	1	1	1	1	1	1	1213	1217	1221	1216	1229	1211	1197	1213	1214	1226	1281	1283	1280	1289	1284	1286	1277	1289	1280	1280	1302	1303	1297	1299	1303	1300	1301	1305	1303	1303	1309	1306	1307	1308	1307	1307	1308	1306	1308
GCLG04	1	1	1	1	1	1	1	1	1	1	1089	1082	1091	1090	1096	1093	1086	1093	1089	1098	1127	1132	1133	1137	1126	1130	1133	1132	1132	1135	1142	1140	1142	1136	1141	1138	1139	1137	1138	1141	1142	1141	1142	1141	1142	1142	1142	1142	1142
GCLG05	1	1	1	1	1	1	1	1	1	1	454	451	455	453	452	454	451	453	453	458	459	459	459	459	459	459	459	459	459	459
GCLG06	1	1	1	1	1	1	1	1	1	1	1304	1309	1309	1304	1295	1300	1297	1281	1304	1294	1379	1379	1377	1381	1372	1381	1375	1377	1377	1373	1397	1398	1399	1398	1403	1398	1403	1392	1394	1396	1404	1405	1403	1405	1406	1408	1408	1407	1405
GCVB01	1	1	1	1	1	1	1	1	1	1	1612	1576	1564	1610	1577	1545	1587	1579	1591	1574	1879	1873	1873	1884	1858	1855	1870	1891	1862	1841	1963	1978	1976	1971	1992	1978	1981	1971	1977	1989	2026	2046	2034	2038	2033	2037	2027	2033	2032
GCVB02	1	1	1	1	1	1	1	1	1	1	1261	1247	1262	1230	1258	1262	1252	1255	1253	1252	1306	1304	1305	1307	1310	1311	1311	1312	1309	1310	1320	1319	1320	1320	1316	1321	1318	1320	1318	1320	1322	1322	1321	1322	1321	1322	1322	1321	1322
GCVB03	1	1	1	1	1	1	1	1	1	1	1126	1117	1117	1111	1129	1121	1133	1115	1118	1120	1198	1189	1201	1192	1193	1200	1190	1198	1196	1194	1213	1214	1208	1212	1214	1208	1210	1210	1208	1214	1217	1215	1217	1217	1217	1216	1215	1213	1216
GCVB04	1	1	1	1	1	1	1	1	1	1	1254	1249	1261	1259	1264	1262	1267	1267	1263	1272	1331	1339	1328	1334	1330	1339	1330	1331	1337	1341	1350	1350	1354	1351	1352	1350	1350	1351	1350	1348	1357	1356	1355	1355	1356	1355	1354	1356	1355
GCVB05	1	1	1	1	1	1	1	1	1	1	1115	1118	1123	1116	1115	1109	1112	1102	1109	1128	1174	1176	1174	1172	1169	1171	1174	1172	1174	1176	1184	1183	1184	1180	1184	1186	1184	1182	1183	1184	1187	1188	1188	1188	1188	1187	1187	1187	1188
GCVB06	1	1	1	1	1	1	1	1	1	1	1449	1473	1475	1480	1480	1468	1470	1450	1482	1462	1608	1604	1611	1605	1606	1602	1596	1598	1608	1607	1649	1644	1647	1649	1650	1647	1648	1645	1642	1648	1658	1661	1659	1660	1655	1659	1660	1663	1663
GGUO01	1	1	1	1	1	1	1	1	1	1	369	369	369	369	369	369	369	369	369	369
GGUO02	1	1	1	1	1	1	1	1	1	1	2184	2146	2164	2195	2163	2161	2169	2150	2139	2180	2467	2436	2490	2456	2476	2445	2446	2453	2430	2448	2579	2558	2559	2549	2558	2564	2568	2552	2548	2550	2594	2597	2601	2600	2595	2604	2604	2607	2605
GGUO03	1	1	1	1	1	1	1	1	1	1	3024	3013	3005	3051	3070	3061	2996	2998	3026	3006	3764	3856	3842	3839	3771	3830	3813	3804	3844	3773	4243	4214	4210	4196	4211	4212	4175	4173	4196	4182	4421	4418	4411	4412	4423	4425	4423	4433	4393
GGUO04	1	1	1	1	1	1	1	1	1	1
GGUO05	1	1	1	1	1	1	1	1	1	1	1138	1123	1136	1139	1129	1140	1129	1140	1135	1140	1194	1189	1193	1196	1190	1198	1191	1196	1196	1183	1207	1206	1204	1207	1198	1204	1208	1208	1206	1206	1209	1205	1208	1210	1208	1210	1209	1209	1210
GGUO06	1	1	1	1	1	1	1	1	1	1	1425	1418	1410	1403	1402	1410	1408	1411	1422	1424	1501	1495	1497	1505	1494	1502	1496	1502	1504	1493	1516	1514	1519	1519	1520	1521	1515	1517	1520	1520	1522	1526	1522	1524	1527	1522	1525	1524	1526
GMDM01	1	1	1	1	1	1	1	1	1	1	1555	1555	1542	1516	1549	1525	1549	1540	1533	1527	1709	1696	1718	1696	1698	1710	1705	1702	1709	1694	1766	1750	1764	1758	1761	1773	1764	1767	1766	1768	1789	1784	1786	1784	1796	1786	1779	1782	1785
GMDM02	1	1	1	1	1	1	1	1	1	1	1348	1354	1363	1352	1353	1361	1369	1348	1360	1356	1431	1439	1431	1429	1437	1435	1434	1435	1443	1442	1455	1452	1457	1452	1454	1456	1457	1460	1453	1456	1463	1461	1460	1461	1463	1463	1461	1459	1460
GMDM03	1	1	1	1	1	1	1	1	1	1	927	929	928	931	931	930	933	927	927	933	958	956	960	956	954	955	959	959	956	960	962	963	959	960	961	962	962	961	961	961
GMDM04	1	1	1	1	1	1	1	1	1	1	1050	1060	1047	1052	1048	1049	1040	1042	1056	1049	1094	1092	1093	1097	1095	1098	1091	1097	1097	1093	1102	1107	1103	1109	1105	1103	1108	1106	1106	1105	1111	1111	1110	1109	1110	1111	1108	1110	1109
GMDM05	1	1	1	1	1	1	1	1	1	1	1026	1028	1036	1042	1013	1031	1039	1027	1016	1013	1084	1083	1084	1080	1081	1090	1085	1091	1082	1092	1098	1095	1094	1099	1100	1096	1096	1099	1094	1094	1100	1102	1100	1102	1103	1101	1102	1101	1102
GMDM06	1	1	1	1	1	1	1	1	1	1	1071	1063	1054	1064	1074	1064	1076	1073	1068	1070	1114	1117	1105	1114	1114	1120	1112	1108	1115	1112	1130	1125	1127	1126	1125	1127	1127	1129	1124	1126	1127	1130	1130	1131	1131	1130	1129	1131	1130
KVRF01	1	1	1	1	1	1	1	1	1	1	2354	2354	2340	2360	2344	2317	2361	2349	2341	2328	2768	2719	2735	2706	2748	2728	2724	2751	2737	2724	2907	2894	2892	2919	2910	2906	2916	2884	2891	2896	2976	3001	2997	2972	3019	2972	2997	2993	2988
KVRF02	1	1	1	1	1	1	1	1	1	1	2574	2570	2587	2570	2552	2608	2623	2586	2532	2637	3077	3120	3087	3077	3117	3106	3086	3109	3099	3074	3306	3281	3297	3287	3290	3294	3303	3295	3299	3312	3400	3393	3400	3390	3399	3393	3406	3403	3399
KVRF03	1	1	1	1	1	1	1	1	1	1	2471	2487	2446	2476	2434	2451	2456	2447	2448	2467	2897	2940	2910	2912	2916	2911	2915	2935	2960	2908	3102	3108	3087	3101	3097	3081	3086	3099	3100	3116	3192	3203	3197	3197	3188	3192	3200	3195	3188
KVRF04	1	1	1	1	1	1	1	1	1	1	1872	1836	1863	1863	1854	1852	1851	1872	1856	1827	2044	2060	2037	2041	2047	2049	2055	2057	2048	2050	2110	2110	2099	2106	2111	2115	2117	2108	2115	2113	2128	2132	2131	2133	2125	2126	2130	2134	2124
KVRF05	1	1	1	1	1	1	1	1	1	1	2095	2117	2122	2120	2113	2125	2122	2130	2102	2090	2494	2473	2451	2481	2450	2461	2480	2448	2466	2467	2571	2587	2591	2593	2586	2583	2571	2593	2585	2573	2645	2663	2653	2645	2653	2654	2660	2647	2663
KVRF06	1	1	1	1	1	1	1	1	1	1	1947	1946	1984	1958	2001	1977	1959	1943	1941	1997	2282	2293	2297	2278	2275	2295	2301	2285	2273	2281	2414	2412	2399	2418	2418	2424	2416	2401	2396	2415	2469	2488	2460	2472	2464	2460	2472	2458	2466
[truncated: 61 more columns]
