# Supplementary material for: A culture-independent approach, supervised machine learning, and the characterization of the microbial community composition of coastal areas across the Bay of Bengal and the Arabian Sea
Source: BMC Microbiol. 2024 May 10;24:162. doi: 10.1186/s12866-024-03295-4 (PMC11084130; doi:10.1186/s12866-024-03295-4)
Supplement: Supplementary file 12 — Additional file 12. [file 12866_2024_3295_MOESM12_ESM.zip › S table 10.3. Alpha-rarefaction - Shannon index.xls]

## Sheet: shannon-at-depth-95879-area
S table 10.3. Alpha-rarefaction - Shannon index at maximum depth 95879 in each sampling area
sample-id	depth-1_iter-1	depth-1_iter-2	depth-1_iter-3	depth-1_iter-4	depth-1_iter-5	depth-1_iter-6	depth-1_iter-7	depth-1_iter-8	depth-1_iter-9	depth-1_iter-10	depth-10654_iter-1	depth-10654_iter-2	depth-10654_iter-3	depth-10654_iter-4	depth-10654_iter-5	depth-10654_iter-6	depth-10654_iter-7	depth-10654_iter-8	depth-10654_iter-9	depth-10654_iter-10	depth-21307_iter-1	depth-21307_iter-2	depth-21307_iter-3	depth-21307_iter-4	depth-21307_iter-5	depth-21307_iter-6	depth-21307_iter-7	depth-21307_iter-8	depth-21307_iter-9	depth-21307_iter-10	depth-31960_iter-1	depth-31960_iter-2	depth-31960_iter-3	depth-31960_iter-4	depth-31960_iter-5	depth-31960_iter-6	depth-31960_iter-7	depth-31960_iter-8	depth-31960_iter-9	depth-31960_iter-10	depth-42613_iter-1	depth-42613_iter-2	depth-42613_iter-3	depth-42613_iter-4	depth-42613_iter-5	depth-42613_iter-6	depth-42613_iter-7	depth-42613_iter-8	depth-42613_iter-9
AEMK01	0	0	0	0	0	0	0	0	0	0	10.3095	10.3004	10.3191	10.3143	10.3229	10.3287	10.303	10.3283	10.3077	10.2934	10.4072	10.4105	10.3975	10.4152	10.3968	10.4131	10.412	10.4012	10.4052	10.4104	10.4313	10.4367	10.4153	10.4372	10.4539	10.4403	10.4283	10.4456	10.4289	10.4462	10.4513	10.4564	10.4601	10.4581	10.4512	10.4542	10.4486	10.4563	10.4564
AEMK02	0	0	0	0	0	0	0	0	0	0	10.2684	10.2745	10.2461	10.2741	10.265	10.278	10.2668	10.2859	10.2581	10.2693	10.3417	10.3531	10.3666	10.3628	10.3769	10.3682	10.3726	10.3647	10.3633	10.3907	10.3977	10.385	10.4039	10.3993	10.402	10.3888	10.3988	10.3894	10.3953	10.4027	10.4132	10.4142	10.4061	10.4225	10.4105	10.411	10.4068	10.4036	10.4152
AEMK03	0	0	0	0	0	0	0	0	0	0	10.2855	10.2587	10.2871	10.3072	10.2889	10.2602	10.2881	10.2602	10.2496	10.2566	10.3675	10.3647	10.3683	10.3603	10.3627	10.3451	10.3598	10.3496	10.3496	10.3484	10.3885	10.392	10.3929	10.3946	10.397	10.393	10.4024	10.4041	10.4047	10.3875	10.4111	10.4142	10.4089	10.4111	10.4123	10.4014	10.4084	10.3933	10.4133
AEMK04	0	0	0	0	0	0	0	0	0	0	9.77931	9.74995	9.78264	9.73412	9.76961	9.74344	9.78277	9.74886	9.76024	9.80021	9.82798	9.82154	9.83504	9.84175	9.83956	9.84041	9.87525	9.83131	9.85934	9.84894	9.87211	9.87691	9.86552	9.87637	9.86752	9.87051	9.86984	9.867	9.86456	9.86562	9.87829	9.89443	9.88871	9.87953	9.88199	9.87261	9.89229	9.89606	9.88917
AEMK05	0	0	0	0	0	0	0	0	0	0	10.4171	10.4107	10.4306	10.4095	10.4166	10.4124	10.4203	10.4173	10.4186	10.4235	10.548	10.5245	10.5204	10.5326	10.5513	10.529	10.5417	10.5241	10.5398	10.5102	10.5822	10.5818	10.5758	10.5657	10.5647	10.5642	10.567	10.5781	10.5781	10.5732	10.6003	10.5907	10.599	10.5745	10.5929	10.598	10.5938	10.5802	10.593
AEMK06	0	0	0	0	0	0	0	0	0	0	9.82537	9.82158	9.79243	9.80328	9.7686	9.80198	9.83246	9.79354	9.82454	9.79298	9.87337	9.89282	9.8779	9.8769	9.8832	9.86052	9.88997	9.9023	9.89273	9.86674	9.90604	9.90465	9.89802	9.90313	9.91983	9.91409	9.92231	9.89344	9.90291	9.90208	9.91742	9.92219	9.91431	9.92601	9.92006	9.91699	9.915	9.94045	9.93109
AKPT01	0	0	0	0	0	0	0	0	0	0	10.1976	10.2097	10.2091	10.1838	10.1846	10.169	10.1525	10.173	10.1744	10.1943	10.2525	10.2602	10.2521	10.2519	10.2629	10.2706	10.2598	10.2725	10.2694	10.2631	10.2878	10.2799	10.2875	10.2963	10.3004	10.2846	10.2745	10.2774	10.2923	10.2966	10.305	10.3116	10.3085	10.3039	10.3085	10.3097	10.3029	10.3075	10.3028
AKPT02	0	0	0	0	0	0	0	0	0	0	10.2107	10.1717	10.231	10.226	10.2117	10.2074	10.2245	10.2237	10.1929	10.213	10.3143	10.298	10.3233	10.2987	10.2911	10.3059	10.3133	10.3179	10.298	10.3089	10.3346	10.3295	10.3391	10.3484	10.3323	10.3424	10.3425	10.3429	10.3224	10.3425	10.3582	10.3473	10.3683	10.3447	10.3523	10.3558	10.3649	10.3564	10.3528
AKPT03	0	0	0	0	0	0	0	0	0	0	10.1776	10.1906	10.1848	10.1747	10.1825	10.1739	10.2447	10.1977	10.1916	10.2381	10.2987	10.2825	10.2828	10.295	10.2856	10.2883	10.3114	10.3235	10.3121	10.2923	10.3358	10.3368	10.333	10.3341	10.3269	10.3257	10.3129	10.332	10.32	10.3254	10.3381	10.3448	10.3442	10.3353	10.351	10.3506	10.3351	10.3315	10.3372
AKPT04	0	0	0	0	0	0	0	0	0	0	10.0722	10.0955	10.0632	10.0674	10.0504	10.0863	10.0506	10.0466	10.0574	10.0237	10.1694	10.1361	10.1729	10.1532	10.1558	10.1683	10.1415	10.1524	10.1483	10.1518	10.1938	10.1772	10.1879	10.1954	10.187	10.181	10.1919	10.1985	10.1803	10.1875	10.2083	10.2061	10.2065	10.1957	10.2005	10.1938	10.2223	10.2088	10.2095
AKPT05	0	0	0	0	0	0	0	0	0	0	10.4703	10.4904	10.4614	10.5051	10.4781	10.5154	10.5248	10.5056	10.4944	10.5012	10.6065	10.6033	10.6231	10.6212	10.6041	10.6121	10.6019	10.6235	10.6283	10.6105	10.6459	10.6512	10.6448	10.6366	10.6519	10.6548	10.6576	10.6456	10.6408	10.6456	10.6667	10.6777	10.6698	10.6734	10.6762	10.6669	10.6787	10.6744	10.6667
AKPT06	0	0	0	0	0	0	0	0	0	0	10.5022	10.4708	10.4693	10.4468	10.4375	10.4778	10.4645	10.4531	10.4627	10.4596	10.5825	10.5915	10.5563	10.5786	10.5845	10.5535	10.5691	10.5859	10.5735	10.5876	10.6174	10.6162	10.6026	10.6212	10.6178	10.6254	10.6164	10.6101	10.6108	10.6249	10.6566	10.6492	10.6454	10.6355	10.6382	10.6374	10.641	10.6458	10.6351
AMB01	0	0	0	0	0	0	0	0	0	0	10.3959	10.3637	10.3579	10.3569	10.3737	10.3565	10.3883	10.3981	10.3584	10.3643	10.4528	10.4804	10.4556	10.4749	10.4799	10.4762	10.4683	10.4904	10.4631	10.5009	10.5244	10.5077	10.5079	10.5138	10.5082	10.5078	10.5109	10.5148	10.5103	10.5191	10.5147	10.5377	10.533	10.5282	10.5406	10.5294	10.5277	10.5267	10.5341
AMB02	0	0	0	0	0	0	0	0	0	0	10.1609	10.1683	10.1689	10.1647	10.1492	10.164	10.1839	10.1538	10.1844	10.175	10.261	10.2602	10.2407	10.2678	10.2491	10.2665	10.272	10.2346	10.272	10.2722	10.2833	10.2911	10.2831	10.2805	10.2966	10.286	10.283	10.3001	10.2814	10.295	10.2997	10.3048	10.303	10.3025	10.307	10.3078	10.3135	10.3108	10.2971
AMB03	0	0	0	0	0	0	0	0	0	0	10.1317	10.1635	10.1481	10.1878	10.16	10.1474	10.1635	10.1416	10.1913	10.1536	10.257	10.2577	10.2678	10.2586	10.2532	10.2564	10.2508	10.25	10.257	10.256	10.2839	10.2725	10.2931	10.2889	10.2757	10.294	10.3	10.2823	10.3008	10.284	10.2924	10.2982	10.3035	10.3054	10.2962	10.3021	10.311	10.3105	10.301
AMB04	0	0	0	0	0	0	0	0	0	0	10.1107	10.1032	10.1248	10.1315	10.1073	10.0924	10.1326	10.0894	10.1164	10.1099	10.1937	10.2111	10.2258	10.1977	10.217	10.1928	10.1969	10.1935	10.2143	10.2039	10.2404	10.2124	10.2526	10.2365	10.2389	10.239	10.2385	10.2321	10.2245	10.2272	10.2474	10.2469	10.2514	10.2486	10.2511	10.2372	10.2485	10.241	10.2483
AMB05	0	0	0	0	0	0	0	0	0	0	10.146	10.144	10.1528	10.1521	10.1834	10.1561	10.1783	10.1692	10.1714	10.1483	10.2446	10.2379	10.2349	10.2459	10.2509	10.2436	10.2582	10.2504	10.2468	10.242	10.2892	10.2836	10.2628	10.2662	10.2643	10.2739	10.2782	10.2806	10.2677	10.2769	10.2877	10.2967	10.2927	10.2915	10.2896	10.2889	10.2885	10.2927	10.2998
AMB06	0	0	0	0	0	0	0	0	0	0	10.1824	10.2016	10.2	10.1777	10.2491	10.1833	10.1874	10.2134	10.1734	10.2042	10.2835	10.2884	10.2897	10.2786	10.3067	10.3068	10.3057	10.301	10.3031	10.2797	10.3346	10.3249	10.3203	10.3155	10.3182	10.3113	10.3347	10.3331	10.3227	10.3294	10.3469	10.3596	10.3445	10.3435	10.3435	10.3412	10.3588	10.3465	10.3466
APG01	0	0	0	0	0	0	0	0	0	0	10.0556	10.0873	10.0884	10.0575	10.0696	10.0182	10.1025	10.0321	10.0653	10.0758	10.1901	10.1673	10.1739	10.1773	10.1707	10.1681	10.1593	10.1487	10.1549	10.178	10.199	10.1965	10.1963	10.1887	10.2072	10.1879	10.183	10.2003	10.1777	10.1914	10.208	10.2065	10.2047	10.2156	10.2035	10.2053	10.2072	10.1976	10.1993
APG02	0	0	0	0	0	0	0	0	0	0	9.96714	9.92513	9.92802	9.95927	9.965	9.91506	9.95177	9.96297	9.9408	9.97248	10.0214	10.0266	10.0296	10.0288	10.0206	10.0236	10.0259	10.0197	10.0276	10.0232	10.0557	10.0671	10.06	10.0644	10.055	10.0666	10.0473	10.0584	10.0579	10.0696	10.0702	10.0671	10.0824	10.081	10.0787	10.0772	10.0737	10.0591	10.0664
APG03	0	0	0	0	0	0	0	0	0	0	8.26457	8.27284	8.26633	8.23407	8.31652	8.27878	8.28643	8.2212	8.25174	8.25177	8.32892	8.30711	8.33179	8.3079	8.36744	8.34836	8.30075	8.33943	8.35505	8.32631	8.34872	8.34337	8.35777	8.35883	8.34593	8.35462	8.3495	8.34971	8.34422	8.34702	8.37221	8.38057	8.36349	8.35972	8.37521	8.37736	8.35823	8.3807	8.38485
APG04	0	0	0	0	0	0	0	0	0	0	9.65191	9.64318	9.61937	9.65653	9.63689	9.66156	9.64602	9.66255	9.64796	9.61481	9.71127	9.70934	9.68667	9.70719	9.70113	9.69477	9.69544	9.67655	9.69967	9.70234	9.70912	9.71419	9.71783	9.70898	9.71827	9.72345	9.71489	9.71668	9.71418	9.71335	9.73402	9.72161	9.72718	9.73826	9.72196	9.73436	9.73049	9.73398	9.72871
APG05	0	0	0	0	0	0	0	0	0	0	10.2188	10.1959	10.2168	10.2174	10.222	10.2077	10.2231	10.2221	10.2303	10.2264	10.3007	10.3196	10.319	10.2802	10.3018	10.2973	10.2948	10.2926	10.3134	10.3186	10.3464	10.3501	10.3502	10.3293	10.3432	10.3448	10.3456	10.3307	10.3268	10.337	10.361	10.36	10.3652	10.3508	10.3539	10.3484	10.3564	10.3585	10.3479
APG06	0	0	0	0	0	0	0	0	0	0	10.2387	10.2462	10.2224	10.2344	10.2411	10.2351	10.248	10.2151	10.2228	10.2442	10.3413	10.3438	10.3426	10.3288	10.3217	10.3533	10.3398	10.3433	10.3322	10.3246	10.3645	10.3527	10.3683	10.3664	10.3697	10.3564	10.3651	10.3702	10.3613	10.3688	10.3899	10.3859	10.3872	10.3891	10.3968	10.3847	10.3866	10.4007	10.3856
AUP01	0	0	0	0	0	0	0	0	0	0	10.222	10.2129	10.2251	10.2184	10.2324	10.2304	10.1833	10.2444	10.2103	10.2054	10.3	10.3119	10.3169	10.3126	10.3102	10.3301	10.3161	10.3054	10.3181	10.3011	10.3562	10.349	10.3339	10.3484	10.3427	10.3311	10.357	10.3448	10.3473	10.3417	10.3577	10.3554	10.3589	10.3644	10.3558	10.3608	10.3466	10.3537	10.3584
AUP02	0	0	0	0	0	0	0	0	0	0	10.3837	10.3529	10.3743	10.3489	10.3531	10.3711	10.3721	10.3647	10.383	10.3823	10.4781	10.4719	10.4765	10.4824	10.4711	10.4733	10.464	10.4705	10.4738	10.4682	10.5096	10.5053	10.4984	10.5087	10.5123	10.4984	10.5091	10.5065	10.5095	10.5144	10.533	10.5408	10.526	10.527	10.5273	10.523	10.5249	10.5356	10.5303
AUP03	0	0	0	0	0	0	0	0	0	0	10.1283	10.1121	10.0883	10.1181	10.0738	10.1018	10.0923	10.0881	10.0912	10.1139	10.224	10.2114	10.2393	10.2101	10.2234	10.2068	10.1966	10.2296	10.2296	10.2217	10.2527	10.2523	10.2549	10.2375	10.2494	10.2679	10.2702	10.2426	10.2403	10.2522	10.2763	10.2658	10.2708	10.2756	10.2651	10.2628	10.2599	10.2733	10.2755
AUP04	0	0	0	0	0	0	0	0	0	0	10.3587	10.3593	10.3469	10.3664	10.364	10.3454	10.336	10.3272	10.3683	10.3702	10.4711	10.4499	10.4736	10.4414	10.4669	10.4461	10.4576	10.4639	10.4563	10.4453	10.4883	10.4831	10.4825	10.4998	10.4871	10.4861	10.49	10.4742	10.4806	10.4866	10.5205	10.5097	10.5069	10.5115	10.5089	10.5113	10.5156	10.5044	10.5112
AUP05	0	0	0	0	0	0	0	0	0	0	10.0164	10.0298	10.0102	9.98867	9.9835	9.98262	10.0116	9.99952	10.0037	10.0059	10.0785	10.104	10.1003	10.0678	10.0805	10.0953	10.0916	10.0964	10.0822	10.0677	10.1211	10.1058	10.1279	10.1166	10.1281	10.1378	10.1296	10.1244	10.1139	10.134	10.1398	10.1333	10.1184	10.1363	10.1319	10.1285	10.1508	10.1245	10.1465
AUP06	0	0	0	0	0	0	0	0	0	0	10.3105	10.3118	10.3243	10.3342	10.309	10.318	10.2949	10.329	10.3091	10.3156	10.4002	10.4274	10.4086	10.4281	10.4054	10.4216	10.4108	10.4249	10.4134	10.4089	10.4491	10.4376	10.4565	10.4562	10.4417	10.4613	10.4417	10.4403	10.4468	10.4583	10.4651	10.468	10.4621	10.4655	10.4748	10.4589	10.472	10.4678	10.4697
GCCL01	0	0	0	0	0	0	0	0	0	0
GCCL02	0	0	0	0	0	0	0	0	0	0	9.08199	9.11233	9.14095	9.11811	9.12468	9.14213	9.12558	9.14372	9.10933	9.12548	9.15993	9.17968	9.18047	9.1933	9.15215	9.16439	9.15232	9.17972	9.1828	9.18173	9.19064	9.1759	9.18408	9.18181	9.18074	9.17897	9.20082	9.19382	9.16868	9.18614	9.18875	9.19664	9.20072	9.19408	9.19097	9.19933	9.19619	9.19156	9.19685
GCCL03	0	0	0	0	0	0	0	0	0	0	9.08666	9.07361	9.09264	9.08259	9.08694	9.05174	9.06913	9.0818	9.02846	9.06652	9.13461	9.10576	9.10046	9.11433	9.12529	9.11085	9.10141	9.12119	9.10812	9.12406	9.12003	9.12323	9.14237	9.12321	9.13139	9.13394	9.12838	9.11972	9.13169	9.11978	9.13654	9.13523	9.13608	9.13741	9.13666	9.13852	9.13726	9.13403	9.13609
GCCL04	0	0	0	0	0	0	0	0	0	0	9.27701	9.28913	9.27509	9.28728	9.26216	9.29642	9.30269	9.30758	9.26833	9.31104	9.33932	9.34655	9.34152	9.35223	9.34405	9.33667	9.37155	9.34079	9.34925	9.34212	9.36986	9.36018	9.37096	9.36264	9.37388	9.3564	9.36649	9.36048	9.36532	9.37947	9.3712	9.38027	9.37474	9.37563	9.36964	9.36938	9.36406	9.37348	9.37991
GCCL05	0	0	0	0	0	0	0	0	0	0	8.56909	8.53249	8.53481	8.54439	8.55032	8.55083	8.56077	8.52259	8.52736	8.58753	8.59238	8.57376	8.56272	8.57012	8.5858	8.59718	8.56678	8.59519	8.58511	8.60208	8.59427	8.595	8.59562	8.60204	8.59934	8.58237	8.598	8.58092	8.59847	8.60408	8.60706	8.58888	8.60328	8.60383	8.58699	8.60266	8.59461	8.59883	8.59347
GCCL06	0	0	0	0	0	0	0	0	0	0	8.95547	8.99155	8.93594	8.95584	8.96381	8.94068	8.93535	8.98265	8.92316	8.95778	9.00753	8.99746	9.00841	9.0088	8.98224	8.99527	8.99475	8.99703	8.99661	9.00078	9.01346	9.0088	9.0165	9.01535	9.02373	9.01125	9.0143	9.01457	9.01117	9.01624	9.01877	9.02138	9.02202	9.0301	9.01465	9.02085	9.01785	9.01189	9.02272
GCLG01	0	0	0	0	0	0	0	0	0	0	9.31619	9.30466	9.28593	9.30742	9.28895	9.30695	9.31182	9.32327	9.29285	9.30979	9.35738	9.36134	9.35544	9.34955	9.3586	9.35722	9.35358	9.34448	9.36197	9.34219	9.36743	9.37135	9.35784	9.36141	9.36412	9.35762	9.36273	9.36681	9.3698	9.364	9.36814	9.37296	9.3713	9.37267	9.37173	9.37481	9.37567	9.37174	9.3723
GCLG02	0	0	0	0	0	0	0	0	0	0	8.17225	8.16637	8.1629	8.16303	8.1583	8.15304	8.17268	8.17092	8.13433	8.1346	8.16741	8.18999	8.1862	8.17365	8.1785	8.1777	8.18517	8.17343	8.18254	8.17234	8.19848	8.18726	8.18456	8.18527	8.18172	8.19538	8.1885	8.19368	8.19212	8.18696	8.19828	8.19295	8.18544	8.19363	8.19419	8.19344	8.19703	8.19509	8.19332
GCLG03	0	0	0	0	0	0	0	0	0	0	9.31716	9.27086	9.31914	9.28924	9.28658	9.28868	9.26197	9.26319	9.29481	9.26241	9.33717	9.34478	9.32711	9.33886	9.34166	9.3264	9.30854	9.33557	9.33476	9.31176	9.33739	9.34544	9.33996	9.34045	9.34569	9.34953	9.35178	9.36122	9.34236	9.34998	9.35406	9.35233	9.3527	9.35158	9.35619	9.34958	9.34653	9.34905	9.35669
GCLG04	0	0	0	0	0	0	0	0	0	0	9.36069	9.31513	9.33072	9.35964	9.35448	9.34561	9.34186	9.35164	9.34601	9.36694	9.39463	9.37674	9.39138	9.39127	9.3774	9.38706	9.39359	9.39308	9.40128	9.39451	9.40683	9.40187	9.41567	9.39903	9.40247	9.41307	9.41503	9.40544	9.40065	9.40788	9.41772	9.40656	9.4082	9.41092	9.40949	9.40704	9.41665	9.41341	9.40956
GCLG05	0	0	0	0	0	0	0	0	0	0	7.36599	7.35329	7.364	7.36136	7.37676	7.35905	7.34425	7.39308	7.36491	7.37839	7.37137	7.37894	7.37054	7.37225	7.37587	7.36801	7.37622	7.37246	7.38031	7.37571
GCLG06	0	0	0	0	0	0	0	0	0	0	9.55798	9.51891	9.53013	9.5359	9.52085	9.54522	9.54248	9.51887	9.52341	9.50652	9.58674	9.58682	9.59309	9.56295	9.58244	9.58015	9.58433	9.57171	9.56622	9.57169	9.60439	9.58739	9.60057	9.60171	9.6031	9.58757	9.60903	9.59347	9.60362	9.58941	9.61547	9.60355	9.6075	9.61352	9.60758	9.60862	9.60931	9.60233	9.60704
GCVB01	0	0	0	0	0	0	0	0	0	0	8.5519	8.53803	8.50905	8.56764	8.49122	8.46587	8.61006	8.54347	8.5671	8.52751	8.64627	8.62998	8.63046	8.63248	8.63524	8.62118	8.62594	8.60576	8.59971	8.60547	8.63264	8.64037	8.66713	8.64897	8.64894	8.64206	8.64789	8.64012	8.62912	8.61583	8.64032	8.68012	8.66789	8.66208	8.66588	8.65956	8.68245	8.66747	8.67832
GCVB02	0	0	0	0	0	0	0	0	0	0	9.5367	9.53207	9.54045	9.507	9.54363	9.54386	9.53408	9.54623	9.52032	9.51321	9.57591	9.56593	9.56806	9.58547	9.57568	9.58665	9.57793	9.57708	9.58098	9.57325	9.58491	9.58859	9.58617	9.59023	9.59193	9.58595	9.59077	9.58853	9.58496	9.58971	9.59669	9.60069	9.60285	9.60483	9.59737	9.59447	9.59571	9.59649	9.59242
GCVB03	0	0	0	0	0	0	0	0	0	0	9.05862	9.06273	9.03249	9.06152	9.10438	9.07058	9.04868	9.10603	9.06656	9.0562	9.09841	9.11507	9.11676	9.11112	9.09696	9.10374	9.12139	9.11925	9.10945	9.12275	9.12726	9.12116	9.12185	9.14382	9.12569	9.10874	9.13542	9.14756	9.13691	9.12842	9.13763	9.13027	9.14338	9.13028	9.14619	9.13716	9.12885	9.13246	9.12741
GCVB04	0	0	0	0	0	0	0	0	0	0	9.53845	9.52148	9.5324	9.54681	9.54556	9.53948	9.54848	9.55933	9.53024	9.56209	9.60892	9.58815	9.57893	9.57863	9.5818	9.59672	9.58536	9.59208	9.58991	9.5978	9.61279	9.60136	9.60638	9.60776	9.60425	9.60168	9.60797	9.59835	9.59418	9.60386	9.61276	9.60727	9.611	9.60688	9.6169	9.61183	9.61529	9.61501	9.61012
GCVB05	0	0	0	0	0	0	0	0	0	0	9.15337	9.18327	9.17376	9.1463	9.1788	9.15284	9.16568	9.11608	9.16926	9.2055	9.20568	9.19833	9.20745	9.20569	9.19769	9.18849	9.20713	9.22212	9.20805	9.19768	9.22277	9.21836	9.2229	9.22457	9.21738	9.22244	9.2369	9.22593	9.23403	9.21189	9.23352	9.2322	9.23252	9.22721	9.23206	9.23032	9.23076	9.23294	9.23195
GCVB06	0	0	0	0	0	0	0	0	0	0	9.35775	9.35204	9.38228	9.39304	9.37125	9.37019	9.3771	9.35468	9.3659	9.34509	9.44309	9.42664	9.45708	9.42946	9.43907	9.43469	9.41973	9.40906	9.44062	9.42415	9.4453	9.44579	9.46394	9.45131	9.44824	9.45954	9.4451	9.45713	9.44703	9.44468	9.45409	9.4467	9.45972	9.47251	9.46449	9.45604	9.45342	9.46077	9.46745
GGUO01	0	0	0	0	0	0	0	0	0	0	7.83715	7.83703	7.83414	7.83036	7.83324	7.83893	7.84416	7.83353	7.83728	7.83472
GGUO02	0	0	0	0	0	0	0	0	0	0	10.3811	10.3623	10.3723	10.385	10.3768	10.3777	10.3885	10.3533	10.3542	10.3621	10.4837	10.4616	10.4879	10.4738	10.4835	10.4598	10.4723	10.4586	10.4551	10.4667	10.5268	10.5169	10.5237	10.5009	10.4958	10.5109	10.5105	10.5057	10.5124	10.5062	10.5166	10.5155	10.5289	10.5292	10.5139	10.5156	10.525	10.522	10.5283
GGUO03	0	0	0	0	0	0	0	0	0	0	10.6798	10.6934	10.6747	10.6948	10.7245	10.6868	10.6884	10.6696	10.6858	10.6947	10.8241	10.859	10.8495	10.8617	10.835	10.8649	10.8649	10.8503	10.8661	10.85	10.9176	10.8999	10.9274	10.9149	10.9191	10.9181	10.9049	10.8939	10.9006	10.9132	10.9417	10.9482	10.9461	10.9492	10.947	10.9542	10.9429	10.9471	10.9461
GGUO04	0	0	0	0	0	0	0	0	0	0
GGUO05	0	0	0	0	0	0	0	0	0	0	9.28756	9.31664	9.30302	9.3149	9.3038	9.2898	9.28863	9.33632	9.32222	9.29785	9.34122	9.35824	9.33905	9.34535	9.34757	9.37039	9.34576	9.35355	9.36371	9.33564	9.36953	9.36479	9.37263	9.3665	9.3509	9.38057	9.3749	9.35867	9.37095	9.36274	9.37657	9.36445	9.37254	9.3658	9.36968	9.37639	9.37588	9.37472	9.37382
GGUO06	0	0	0	0	0	0	0	0	0	0	9.78761	9.79013	9.77946	9.76991	9.79525	9.78359	9.74822	9.76862	9.79331	9.77956	9.85102	9.84889	9.82139	9.83893	9.83907	9.82462	9.8349	9.85122	9.83114	9.83666	9.8621	9.86857	9.85033	9.85926	9.85108	9.85676	9.85238	9.85096	9.85534	9.86295	9.86136	9.85442	9.85963	9.8681	9.86105	9.86287	9.86732	9.86497	9.86522
GMDM01	0	0	0	0	0	0	0	0	0	0	9.4678	9.45899	9.48305	9.47687	9.47246	9.47437	9.45059	9.49252	9.45736	9.44317	9.54658	9.5033	9.53921	9.53838	9.51534	9.52721	9.55156	9.50141	9.54351	9.52366	9.5708	9.56117	9.55054	9.54129	9.56412	9.54103	9.53791	9.56121	9.55385	9.54684	9.54614	9.55252	9.56776	9.57397	9.56218	9.55759	9.55549	9.56496	9.56173
GMDM02	0	0	0	0	0	0	0	0	0	0	9.52134	9.53821	9.52342	9.52696	9.53502	9.51506	9.53963	9.49522	9.52251	9.52189	9.58089	9.57621	9.56607	9.57364	9.56172	9.57283	9.57273	9.58395	9.57676	9.57952	9.59455	9.59339	9.60529	9.59917	9.58137	9.5934	9.58771	9.58004	9.60161	9.59655	9.59651	9.59506	9.5925	9.60543	9.60944	9.59613	9.60142	9.59878	9.61241
GMDM03	0	0	0	0	0	0	0	0	0	0	9.19642	9.19005	9.20212	9.20126	9.20843	9.20485	9.20298	9.18509	9.1892	9.19889	9.24324	9.2312	9.24296	9.23949	9.23827	9.24281	9.23955	9.24068	9.2402	9.22614	9.24744	9.24451	9.2452	9.247	9.24895	9.25441	9.25253	9.24552	9.24903	9.25023
GMDM04	0	0	0	0	0	0	0	0	0	0	9.09346	9.10059	9.09766	9.0998	9.11316	9.11004	9.09721	9.10493	9.11216	9.12672	9.15035	9.14285	9.13322	9.16023	9.13999	9.13672	9.15052	9.13732	9.13833	9.15268	9.16253	9.17052	9.15876	9.15385	9.15067	9.16662	9.15149	9.15746	9.15214	9.15497	9.16652	9.15793	9.16606	9.15845	9.15857	9.15813	9.15918	9.15844	9.16318
GMDM05	0	0	0	0	0	0	0	0	0	0	8.92882	8.93941	8.92603	8.913	8.90453	8.91524	8.9402	8.92179	8.9316	8.90542	8.95722	8.96411	8.96341	8.95723	8.96617	8.96688	8.99587	8.96572	8.96459	8.96954	8.98164	8.97087	8.99332	8.98095	8.97778	8.97221	8.97826	8.99022	8.99219	8.9894	8.98845	8.98059	8.99291	8.98336	8.98383	8.98462	8.98539	8.99171	8.99048
GMDM06	0	0	0	0	0	0	0	0	0	0	9.23569	9.21152	9.22462	9.21697	9.22972	9.22894	9.21795	9.23474	9.22968	9.22858	9.27385	9.27762	9.27111	9.2498	9.27845	9.27637	9.26189	9.2459	9.27483	9.26729	9.28161	9.28302	9.28566	9.28253	9.27716	9.27328	9.28657	9.27185	9.27331	9.28063	9.29098	9.28681	9.28965	9.28945	9.28803	9.28358	9.28621	9.29102	9.28552
KVRF01	0	0	0	0	0	0	0	0	0	0	10.3609	10.3685	10.317	10.3711	10.3652	10.3396	10.3606	10.355	10.3712	10.3372	10.4804	10.4439	10.4625	10.4654	10.4518	10.4476	10.452	10.4732	10.4488	10.454	10.4785	10.492	10.4875	10.4923	10.4885	10.4933	10.4963	10.4883	10.4873	10.481	10.5242	10.519	10.5074	10.5134	10.5184	10.5127	10.5108	10.5222	10.5146
KVRF02	0	0	0	0	0	0	0	0	0	0	10.5819	10.5803	10.5958	10.5843	10.5686	10.588	10.6092	10.5932	10.5542	10.6328	10.7158	10.7325	10.7228	10.7062	10.7163	10.7131	10.7115	10.7137	10.7114	10.7072	10.7548	10.7397	10.7633	10.7556	10.7734	10.7519	10.7635	10.7592	10.7567	10.7724	10.7815	10.7766	10.7899	10.7802	10.7855	10.7888	10.7736	10.7988	10.7856
KVRF03	0	0	0	0	0	0	0	0	0	0	10.4937	10.4893	10.5064	10.4882	10.452	10.4548	10.4713	10.4802	10.4674	10.4945	10.5891	10.6233	10.6021	10.6041	10.5839	10.6101	10.6111	10.6163	10.612	10.6064	10.6473	10.6384	10.6288	10.6339	10.6365	10.6381	10.6469	10.6679	10.6565	10.6448	10.6675	10.6648	10.6699	10.6588	10.6714	10.6656	10.6748	10.6645	10.6639
KVRF04	0	0	0	0	0	0	0	0	0	0	10.1868	10.1351	10.1726	10.171	10.1597	10.166	10.1678	10.1622	10.1737	10.1414	10.2443	10.241	10.2406	10.2397	10.2491	10.2469	10.259	10.2415	10.2483	10.2531	10.2806	10.2731	10.2742	10.2778	10.27	10.2792	10.2872	10.2731	10.2766	10.2754	10.2945	10.2874	10.2862	10.2846	10.2917	10.2843	10.2943	10.2885	10.2839
KVRF05	0	0	0	0	0	0	0	0	0	0	10.1114	10.1065	10.129	10.1408	10.112	10.1587	10.1668	10.1744	10.1474	10.121	10.2858	10.2475	10.237	10.2503	10.245	10.2813	10.2604	10.2515	10.257	10.2568	10.2658	10.2954	10.2735	10.2895	10.2995	10.29	10.2889	10.2822	10.2858	10.2931	10.2978	10.3039	10.3014	10.3164	10.3097	10.3112	10.3104	10.3094	10.3078
KVRF06	0	0	0	0	0	0	0	0	0	0	9.86419	9.89329	9.92162	9.88158	9.90667	9.92722	9.91447	9.87423	9.89123	9.91981	10.0131	10.0149	9.97286	9.97615	9.97074	10.0057	10.0112	10.0039	9.98277	9.98619	10.016	10.0299	10.0395	10.0256	10.0297	10.0254	10.0094	10.0461	10.0082	10.0209	10.0482	10.0445	10.0399	10.031	10.0401	10.033	10.0333	10.0539	10.0518
[truncated: 61 more columns]
