# Supplementary material for: A culture-independent approach, supervised machine learning, and the characterization of the microbial community composition of coastal areas across the Bay of Bengal and the Arabian Sea
Source: BMC Microbiol. 2024 May 10;24:162. doi: 10.1186/s12866-024-03295-4 (PMC11084130; doi:10.1186/s12866-024-03295-4)
Supplement: Supplementary file 13 — Additional file 13. [file 12866_2024_3295_MOESM13_ESM.xls]

## Sheet: permanova-pairwise
S table 11. Unweighted Unifrac area-wise significance in Permanova-pairwise
	Area	Description
Test statistic name	pseudo-F	pseudo-F
Sample size	66	66
Number of groups	3	13
Test statistic	2.51245	1.20462
p-value	0.001	0.002
Number of permutations	999	999
